# Supplementary material for: Single cell transcriptomics suggest that human adipocyte progenitor cells constitute a homogeneous cell population
Source: Stem Cell Res Ther. 2017 Nov 7;8:250. doi: 10.1186/s13287-017-0701-4 (PMC5678572; doi:10.1186/s13287-017-0701-4)
Supplement: Supplementary file 2 — Genes used for first-level (Supplemental table 1) and second-level (Supplemental table 2) clustering. (XLSX 132 kb) [file 13287_2017_701_MOESM2_ESM.xlsx]

## Sheet: Supplemental table 1
GENE SYMBOL	CV DIFF (OBS - EXP)
SPP1	3.26682
PENK	3.18661
IL1RN	2.59104
FABP4	2.53139
POSTN	2.32642
PRG4	2.27831
CCL18	2.21529
SNAR-B1_loc2	2.00702
XCL2	1.96648
SNAR-B1_loc1	1.88886
CHIT1	1.82857
RRM2	1.81764
CCL4	1.81101
LIPA	1.80206
MKI67	1.78189
TM4SF19-TCTEX1D2	1.77434
FABP5	1.75343
TPSB2_p1	1.73993
TOP2A	1.73262
S100A8	1.65803
TNF_loc3	1.6459
SFRP4	1.64416
HIST1H4C	1.63909
EREG	1.63397
CCL3	1.61111
LOXL2	1.56955
CTSB	1.56614
IL1B	1.56551
COL1A1	1.52898
CD52	1.52865
KIAA0101	1.52781
CCL20	1.52709
FTL	1.51325
GPC4	1.49708
CCL22	1.48342
RNASE1	1.45647
CDK1	1.45155
GNLY	1.4429
STMN1	1.42525
APOC1	1.42224
WFDC21P_p1	1.41996
CXCL8	1.35805
IFI30	1.35616
FN1	1.34507
TNC	1.33866
CTSD	1.33768
CTSG	1.3352
RGS16	1.31498
CHI3L1	1.29816
S100A9	1.29773
CCL3L3_loc1	1.28151
CXCL5	1.27158
LYZ	1.25175
CRYAB	1.25163
DNAJC18	1.24722
CSTB	1.24448
HLA-DRA_loc6	1.24343
RGS5	1.23832
RGS1	1.23029
TREM2	1.22968
CD74	1.22146
LCP1	1.21729
APOC1P1_p1	1.21692
COL3A1	1.21552
CLDN5	1.20918
PHLDA1	1.20567
HLA-DRB1_loc2	1.20439
CCL4L2_loc2	1.19251
FCER1A	1.18943
SAA2-SAA4	1.18152
FBN1	1.18025
CXCL3	1.17676
CX3CL1	1.15488
CD36	1.15371
TYROBP	1.13803
SGK1	1.13352
LGMN	1.12773
CENPF	1.12407
MMP9	1.12128
DUSP2	1.08566
FRMD6-AS1	1.08098
HLA-DPB1_loc3	1.07652
CCL4L2_loc1	1.07093
DDX51	1.06701
HLA-DQB1_loc1	1.06447
GPR183	1.05981
IFITM10	1.05424
IL10	1.05375
CCL13	1.04532
BIRC3	1.03934
NCEH1	1.03441
ALDH1A2	1.03052
MSR1	1.02324
VTRNA1-3	1.01659
ARC	1.01331
NUSAP1	1.00076
CENPU	0.997593
HPGDS	0.993987
ITGB2	0.980503
CMA1	0.977515
HLA-DPA1_loc4	0.969101
HLA-DRB5	0.961938
ALCAM	0.954746
BTNL9	0.950734
CENPE	0.947547
HLA-DQA2_loc3	0.946292
C15orf48	0.941815
RARRES1	0.939675
INHBA	0.935181
THBD	0.929405
G0S2	0.927854
CXCL2	0.923774
RBP7	0.917213
CCL2	0.916111
NOTCH3	0.913317
IGSF6	0.912728
PLA2G7	0.910445
TRADD	0.904558
FAIM3	0.900447
ACOT8	0.900023
DHX58	0.894958
CTSS	0.893593
SNX10	0.875425
MPEG1	0.875401
MMD	0.871296
VWF	0.870223
PLEK	0.867091
RGCC	0.859946
RCBTB1	0.858136
TUBA1C	0.85435
F13A1	0.850867
H19	0.84643
CD163	0.845544
CD1C	0.84091
TUBA1B	0.835899
PCAT19	0.834494
SPARC	0.834494
ELOVL1	0.833931
CTSC	0.829197
A2M	0.828891
PLIN2	0.821736
P2RY13	0.815652
THBS1	0.815084
PLAUR	0.810042
TM4SF1	0.80827
GPR84	0.80658
LAPTM5	0.80574
SRGN	0.805427
SERPINE1	0.805034
VNN1	0.804461
H2AFZ	0.803461
PLA2G2A	0.800102
SPARCL1	0.794025
CCL14	0.790699
PI16	0.789196
CLEC4E	0.788563
HAS1	0.786331
AQP9	0.781406
MT1E	0.777296
LGALS2	0.775521
CCL8	0.77444
MFAP5	0.774121
LPL	0.765034
ASPN	0.763114
SDS	0.759718
TM7SF3	0.756914
IL1R2	0.74864
VSIG4	0.745687
FNDC4	0.744003
TIMP1	0.740706
CYP2R1	0.739119
CCRL2	0.737293
TRIM11	0.736171
CH25H	0.735789
SLAMF9	0.734166
AREG_loc1	0.732085
TPSAB1	0.731538
SDPR	0.730269
TNFRSF21	0.728828
MBNL3	0.725805
HLA-DQA1	0.724465
LYPD3	0.718309
S100A14	0.715475
FANCG	0.712479
CD14	0.710409
FCER2	0.709876
COL1A2	0.709745
APOLD1	0.709341
IFI6	0.708047
LPCAT1	0.706966
FMNL3	0.702869
HAVCR2	0.70069
MMP19	0.700596
SFRP2	0.699599
C7	0.693095
NOV	0.692991
COL5A3	0.692082
TMEM220	0.691358
BCL2A1	0.690489
RGAG4	0.689393
MNDA	0.689212
FUCA1	0.684061
CHST15	0.683595
NREP	0.681828
DNASE1L3	0.681563
PLEKHG5	0.678252
UCP2	0.677747
ACP5	0.677257
TLE2	0.677029
NSMF	0.676479
CDC42EP3	0.668397
SLC10A3	0.667635
SUSD1	0.667142
KCNMA1	0.667128
CPA3	0.666612
LYVE1	0.665144
PDRG1	0.661203
GHDC	0.659342
GBGT1	0.657578
LILRB5	0.655243
MARCO	0.654572
NR4A2	0.654465
TMPO	0.654307
ALDH1A3	0.653808
IGFBP5	0.6532
CHMP1A	0.653184
FSTL1	0.652913
SLAMF7	0.65212
DHRS9	0.650601
BRE-AS1	0.64923
ZNF331	0.64817
CXCR4	0.648168
MT1X	0.647294
SLC1A4	0.645089
APH1A	0.644772
CCR7	0.643633
ENTHD2	0.643036
WDR47	0.642317
CRLF1	0.642233
FTH1	0.64012
AK6	0.637857
USP36	0.634316
STON2	0.632319
NTN4	0.631803
SIGLEC1	0.631201
NMB	0.630132
GFRA2	0.629994
PDGFC	0.629453
HMGN2	0.628746
FBP1	0.628416
MAFB	0.626728
S100A16	0.625076
FGR	0.624668
CAMTA2	0.62249
C1QC	0.622147
FCGBP	0.621405
CHPF	0.620455
ACTA2	0.618959
HSPA6	0.617269
CENPW	0.617061
SEMA3G	0.615521
LOC101927069	0.614173
FCN1	0.612511
AREG_loc2	0.612241
NRIP3	0.610841
MGAT4B	0.610471
CPM	0.607985
CECR1	0.60789
PRDM1	0.606907
HSPA7	0.604699
SLC35D2	0.604591
PIK3R5	0.603911
INS-IGF2	0.603532
PCBP4	0.602031
MIR3917	0.600818
EVA1B	0.600778
FTH1P3_p1	0.600064
TRUB2	0.599444
IL7R	0.599368
C5AR1	0.598654
IRX3	0.597021
DIABLO	0.596373
HMOX1	0.595851
CHKA	0.593382
MS4A6A	0.592574
RTN1	0.591988
SEMA3C	0.590981
ADAM12	0.583653
LOC728392	0.583317
DPAGT1	0.582698
LGI4	0.581975
C17orf58	0.581426
TAGAP	0.580265
HLA-B_loc1	0.576695
GMIP	0.575186
PDGFB	0.574154
ETV5	0.572575
CLEC7A	0.571408
VSTM4	0.570786
TGFB1	0.569818
ACTB	0.569417
CD209	0.567845
CYP1B1	0.566514
VPS37B	0.563346
LMAN2L	0.562854
AKT1S1	0.560571
HSPA1A_loc3	0.55981
FABP3	0.559295
HSPA5	0.559005
SLC39A8	0.558423
MFHAS1	0.558391
SLC35A2	0.558146
C3AR1	0.557246
ZNF558	0.554981
CLU	0.554746
MEOX2	0.554663
PIK3R3	0.554133
STEAP4	0.553941
RHOG	0.553127
PIK3AP1	0.550772
ATG2A	0.549436
CTSF	0.549182
PLXNB2	0.549032
HSPH1	0.548819
PRKX	0.547182
CCDC149	0.546538
PDGFRB	0.544958
NINJ1	0.542771
CLDND2	0.542653
MED19	0.542321
MGP	0.542002
C1QA	0.541768
NCF2	0.541012
TRIM26_loc2	0.539764
CSF1R	0.539163
TBC1D8	0.538017
CCR1	0.537465
MT2A	0.536304
TTN	0.53353
C1QB	0.533051
OLR1	0.532587
NLRP3	0.531307
SCN9A	0.530051
LEPRE1	0.529433
ATPAF1	0.528223
ASAP1-IT1	0.528223
MUL1	0.527902
FILIP1L	0.527331
TAF9	0.527278
RILPL2	0.527249
ENC1	0.526784
FCGR3A	0.526635
EPAS1	0.523719
JUNB	0.52212
CPVL	0.521568
CCDC80	0.521093
NPDC1	0.520138
TBX18	0.520045
HYOU1	0.519951
SNORD58C	0.519951
RBM18	0.519533
COL5A2	0.517352
CKS2	0.516301
TMEM100	0.515834
MLXIPL	0.514404
MGLL	0.513966
B2M	0.513826
SEC31B	0.513441
LSM12	0.511286
CYTIP	0.510479
LOC644762	0.510294
CKAP5	0.508413
HLA-DMA_loc1	0.508074
TMEM55B	0.507871
PIGH	0.507458
ASAH1	0.507119
CHCHD10	0.505426
ARSB	0.504892
CD69	0.5029
DAGLB	0.501342
SMC6	0.501332
EIF4A3	0.50131
TRPS1	0.500662
RAB5C	0.500551
P2RY14	0.500432
SLC15A3	0.5001
PQLC1	0.499879
TXNDC16	0.498831
RAC2	0.497819
PIP4K2A	0.497632
C1QTNF2	0.497439
BATF3	0.497439
MEIS2	0.49696
IRF2BPL	0.49601
MIR4709	0.495776
RHBDF2	0.494845
PARP12	0.494845
MYO19	0.494683
CFL1	0.493728
GPR116	0.493584
CLCN7	0.492961
MPP1	0.492604
MIR4647	0.492122
CRABP2	0.491711
CD93	0.491323
PGAM4	0.489905
TREM1	0.489356
GCSH	0.489046
ECHDC2	0.488287
MFSD10	0.488269
TSC22D1	0.487787
NOMO2	0.487538
ARHGAP9	0.487184
GCLC	0.487159
TPPP3	0.486321
SLC7A7	0.484977
DHRS12	0.484494
NAGPA	0.484492
CD83	0.484333
HSD11B1	0.482717
BID	0.482644
IMPDH1	0.482263
FAM192A	0.482062
HLA-DQB2_loc1	0.48202
MYO1E	0.481294
HCST	0.480869
ELL	0.480561
LRRC32	0.480013
CXCL1	0.479696
ACSL1	0.478549
NPY1R	0.475914
CBX4	0.475865
MED7	0.475822
GGTA1P_p1	0.475488
ABCA1	0.475425
S100A4	0.475074
TMEM184B	0.474149
TFRC	0.473968
SH3GLB2	0.473687
SLC25A39	0.473108
FAM107A	0.472767
WBP2	0.471892
PIKFYVE	0.471278
PAPSS1	0.470827
GRN	0.470752
CNOT1	0.470713
NDUFC2	0.469676
ATXN7L3	0.469318
SNHG17	0.46851
HAGH	0.468172
FOLR2	0.467557
LUZP6	0.465684
CXCL16	0.465168
PLD3	0.463963
TSTD1	0.463668
SNX4	0.463443
DENND5B	0.463097
KDM2B	0.462296
CCDC88A	0.462248
MCC	0.46194
SNX8	0.461294
ABHD17B	0.460952
INTS2	0.459934
IGDCC4	0.45818
RILP	0.457689
MTOR	0.457067
HIST1H2BJ	0.457063
PPT1	0.456895
HCAR2	0.456419
COL6A1	0.45415
MZT2A	0.452876
ZNF251	0.452229
LRRC25	0.452229
NR4A3	0.451788
AFF3	0.451743
GMFG	0.451564
MAP3K7	0.451336
GCC1	0.450797
ANGPTL5	0.450635
TWF2	0.450428
DNAJC9	0.449045
ALG14	0.449045
SYNJ1	0.448798
CYS1	0.448798
TNFSF8	0.445913
GTF2A1	0.445105
APOE	0.444307
DPP8	0.444002
MIER3	0.443726
PIGS	0.443726
DNAJB1	0.442599
KIAA0040	0.442432
OASL	0.442337
C10orf76	0.442225
ENG	0.441904
TAPT1	0.441182
RASGEF1B	0.440329
CD53	0.440258
TPMT	0.439245
LINC00342	0.438736
GCFC2	0.438676
PPP3R1	0.438669
UBQLN1	0.43831
LOC100505841	0.438249
FAM20A	0.438224
FAM195B	0.438115
KIF5B	0.438113
CP	0.437547
TMSB4X	0.437536
FASTK	0.437239
HLA-DMB_loc2	0.437079
C10orf10	0.436919
SAP130	0.436904
TMEM256	0.436904
GCLM	0.436388
FCER1G	0.435738
MS4A7	0.435508
ESCO1	0.435134
SLC5A6	0.434905
BRF1	0.434471
NEK3	0.434316
AMMECR1	0.434316
RALGAPA1	0.434187
VOPP1	0.433758
SHROOM1	0.432535
TGFBI	0.432414
FADS1	0.431604
DOCK10	0.431595
TFPI2	0.43126
MCM3	0.430912
ATP13A3	0.430762
TRMT6	0.430639
AQP1	0.429876
MUSTN1	0.429717
ZNF529	0.429615
PCOLCE2	0.429567
ID2	0.429154
SRSF9	0.429059
HEIH	0.42876
EVI2B	0.42859
KIAA0907	0.428165
VPS52_loc2	0.428086
AP1B1	0.426993
SLC35F5	0.425957
FARSA	0.425042
SDF2	0.423304
ODC1	0.423215
EGR1	0.422961
LOC284454	0.422509
LINC00324	0.422437
TRIM47	0.422333
C19orf10	0.421967
ZZEF1	0.421896
PSPC1	0.420703
ZNF266	0.420673
IFIH1	0.420317
RANGAP1	0.420317
FAM101B	0.420259
DCUN1D1	0.420194
PLTP	0.419872
FERMT3	0.419581
NPC2	0.41948
NINL	0.418386
HOMER3	0.417902
CDK2AP2	0.417499
LILRA6	0.417499
SH3BGRL3	0.417008
TTYH3	0.416838
GLIS3	0.416464
SEPP1	0.415979
PALMD	0.415561
GALNS	0.41513
TMEM129	0.414544
CTSZ	0.414544
KATNBL1P6_p1	0.414369
CD68	0.414085
TIAF1	0.414071
APBB1	0.413555
CSRP2	0.412979
EIF4E	0.412126
RAB11FIP1	0.411494
CCDC71L	0.411019
AMT	0.41083
DNAJC14	0.410812
CAMSAP1	0.410663
CDK6	0.406392
CDC42BPA	0.406261
ERH	0.405942
MYOC	0.405907
LMOD1	0.405625
SPDL1	0.405561
F11R	0.405561
DUSP6	0.404464
PLD1	0.403929
PPP1R9B	0.403736
SAMSN1	0.403702
BLVRB	0.403604
PSAP	0.403487
ARSA	0.403262
GUSB	0.402723
ADAMTS1	0.40232
CEP104	0.402238
WSB2	0.402238
METTL4	0.402137
GPKOW	0.40207
ELTD1	0.40148
ST6GALNAC4	0.40148
EPOR	0.401459
LGR4	0.401459
RASSF2	0.401313
ITGAX	0.401259
FBXO32	0.401061
IL17RD	0.400953
SLFN11	0.40084
EGR2	0.400722
LOC653786_p1	0.40059
GAL3ST4	0.40059
SUMF1	0.399753
ABHD15	0.39945
SAT1	0.399405
LAIR1	0.39937
ATP6V1D	0.399188
CYBB	0.397614
JOSD1	0.396295
RICTOR	0.395029
OLFML2B	0.394723
ZNF512B	0.394629
SIK3	0.393923
DSTYK	0.393711
KIF3A	0.393705
DIAPH1	0.393421
TFEC	0.393305
IGFBP3	0.393105
TMEM8A	0.392941
MYO1F	0.392801
RNA5-8S5_loc2	0.392481
RNA5-8S5_loc1	0.392469
IQSEC2	0.392419
ADCY6	0.391964
ANGPT2	0.391964
TMEM60	0.391536
KIAA2013	0.390968
FAM96A	0.390605
PERP	0.390269
HSP90AA1	0.389664
EIF3CL_loc1	0.389485
CLN6	0.388875
CILP	0.388217
PELI1	0.388046
NPL	0.387931
TRMT1	0.387799
GEM	0.387569
INO80C	0.387524
TFIP11	0.387524
TTBK2	0.387443
BRCA1	0.387387
PHF10	0.387185
FASTKD5	0.387185
SLC18B1	0.386991
BRAP	0.386741
EDIL3	0.386483
CHML	0.386394
CCSAP	0.385651
COL4A1	0.385573
MS4A4A	0.385517
CLIC1_loc1	0.384848
C19orf43	0.384712
HACE1	0.384169
ULK3	0.383882
ARMC1	0.383303
F3	0.383136
NUTM2B-AS1	0.38247
USP48	0.381542
CLPX	0.381541
CASP1	0.381137
RAB23	0.380715
BCAT1	0.37886
SIK1	0.378594
MORC4	0.377828
MXRA5	0.377173
GSK3A	0.375841
CST3	0.375789
SH3PXD2B	0.375509
ADA	0.375323
ARSJ	0.374879
CHID1	0.374445
SLC17A7	0.374086
C1QTNF3	0.373938
FAM180A	0.373784
ANKRD27	0.373517
CS	0.373417
NCF1C_p1	0.373315
ARAP2	0.373185
USP19	0.372793
ZFAND2A	0.372395
PMAIP1	0.372329
RAB28	0.372187
CAMKK2	0.371608
FNDC1	0.371485
TRIM65	0.371404
SLC19A3	0.371404
TAF5L	0.371357
RPGR	0.371296
EBPL	0.369391
C1orf54	0.369301
RASSF1	0.368517
MAFG	0.368228
LUM	0.368194
ADAM8	0.367989
TMEM110	0.367989
GLRX2	0.367989
CASK	0.367154
ICMT	0.366928
PTENP1_p1	0.366441
SMG9	0.366431
NUP88	0.366431
SEMA4C	0.366431
IMPA1	0.366252
SLC7A8	0.365062
HEATR5A	0.36467
TP53INP1	0.362849
GNG5	0.362777
BCAS2	0.362623
MOCS2	0.3624
DOCK9	0.362333
UBE2Q1	0.362328
IRAK1	0.362117
LILRB2	0.361888
CMKLR1	0.361779
GOLPH3L	0.361328
CUL2	0.361228
RFX8	0.361141
ZDHHC21	0.361061
ME3	0.360963
LCP2	0.360748
ATP9A	0.360745
ABHD17A	0.360736
KCNQ1OT1	0.36035
CLMP	0.359448
TM2D2	0.359062
CACUL1	0.358967
CDIP1	0.358925
TMEM9B	0.358922
CLEC10A	0.358861
GBA	0.35882
MFRP	0.357889
TSHZ3	0.357585
ARHGDIB	0.356924
SGK223	0.356803
PSMG1	0.356803
HAS2	0.3564
SIRT2	0.356323
ATP2B1	0.356301
STK40	0.356097
MBD3	0.355932
ZNF428	0.355851
LUCAT1	0.355676
ARL4C	0.355579
TNFAIP3	0.355444
CXCL14	0.355105
SGPP1	0.354998
AVPI1	0.354869
GNE	0.35418
SEMA3E	0.354063
DPEP2	0.354063
SMNDC1	0.353814
RCC2	0.353722
EVI2A	0.353494
RRAD	0.352736
TOPBP1	0.352631
FOXRED2	0.351791
DDX56	0.350807
ALG9	0.350113
GATM	0.350091
SFMBT2	0.350091
HOXA7	0.349751
ARL6IP1	0.349703
PAN2	0.349366
ATL2	0.349251
PRICKLE1	0.349116
ACYP1	0.349038
TAB3	0.348532
SLC25A30	0.348247
PPIA	0.347399
ISG15	0.347153
C19orf12	0.347028
IVNS1ABP	0.346337
DCAF8	0.346299
PIGF	0.346175
GPX1	0.346117
SDC4	0.346016
H2AFY	0.345755
CORO7	0.345751
C20orf194	0.345513
ACSL4	0.345242
RETSAT	0.344878
IFT57	0.344142
SLC19A2	0.344052
ZNF561	0.344028
PRR11	0.344028
FLJ10038	0.3439
ANKRD40	0.343737
FXR2	0.343497
LOC727896_p1	0.343493
MEX3C	0.343268
RCAN1	0.342779
LPXN	0.341865
PAMR1	0.341543
NELFE_loc1	0.341513
HLA-DRB3	0.341199
NDST2	0.341084
HMGB2	0.340243
PGAP3	0.339303
BMF	0.339303
HSPBP1	0.339208
RND1	0.339207
TYSND1	0.33914
RUNX3	0.339014
FAM171A1	0.338997
HAUS6	0.33817
MT1G	0.337968
MRC1	0.337888
PDE4C	0.337689
IKBKAP	0.337568
PHKG1	0.337568
CAPRIN2	0.337568
SLC30A1	0.337289
PLEKHM1P_p1	0.337289
SPRY4	0.337099
HNRNPLL	0.336952
STK10	0.336785
GCH1	0.336783
C6	0.336705
SREBF1	0.336243
TTC39B	0.336243
CYB561	0.336206
FBXO31	0.335673
TBX15	0.335463
AKT1	0.335463
SRA1	0.335403
NAPB	0.334422
PEPD	0.334292
OPN3	0.33388
PTPRE	0.333715
SNORD79	0.333317
NEDD8	0.333303
EID2	0.333299
PHLDA2	0.333299
FGL2	0.333256
FAM214B	0.333224
KLF6	0.332587
MAML3	0.332463
LEMD2	0.332463
ETF1	0.332327
RPS6KA3	0.332024
TMCO4	0.332018
NT5C2	0.331385
ALDH6A1	0.330749
TAF1C	0.330351
SPRYD3	0.330164
SP110	0.330045
CLPTM1L	0.329671
ENO1	0.329286
PBRM1	0.32926
TPM4	0.32906
2008-03-01	0.328926
PPP4R1	0.328688
NQO1	0.328397
GTPBP2	0.328338
RPS6KA2	0.328079
GOLM1	0.327833
KLF12	0.327707
POU2F2	0.327228
TPGS2	0.327134
NIPA2	0.327134
STX5	0.327041
MMP24-AS1	0.326951
CD84	0.326801
PLA2R1	0.326651
FAM49B	0.326374
LRRC4C	0.326369
LINC00597	0.326369
BRAT1	0.32597
HIBADH	0.325721
ANKRD50	0.32566
ZNF318	0.325418
TFCP2	0.325311
SPIRE1	0.325176
FECH	0.325176
EFTUD2	0.324808
FZD8	0.324788
UQCRFS1	0.324492
EIF2AK3	0.323724
DALRD3	0.323213
CHTF8	0.3227
MAPRE1	0.32268
IFI27	0.322497
MTHFR	0.322456
DOCK4	0.322067
NDRG2	0.321975
THY1	0.320932
RFX5	0.320866
TNS1	0.32078
HEATR5B	0.320774
RAN	0.320263
LPHN1	0.320116
PIK3C2B	0.320116
TUBB_loc3	0.320035
ABHD16A_loc1	0.319182
FAM198B	0.319143
TIAM1	0.318984
IL18	0.318901
PAG1	0.318876
B3GNT1	0.318753
LSM10	0.318734
KPNA1	0.318324
STAB1	0.318245
TNS3	0.317947
FEM1C	0.31784
ITPKB	0.31762
MREG	0.317485
NELFA	0.317485
LOC731424	0.317421
SIGMAR1	0.317421
SCARB1	0.317234
DOCK6	0.317234
HMGB1	0.317212
DUSP4	0.316948
GSTA4	0.316713
RABL3	0.316713
TSPYL5	0.316237
STARD13	0.316053
NGLY1	0.316053
SLC17A5	0.316053
SNORD50A	0.31591
SLA	0.315793
RNF6	0.315793
MIF4GD	0.3156
PHLPP2	0.3156
TMEM194A	0.315494
IFFO1	0.315007
JUP	0.314663
AMIGO2	0.31464
CERK	0.31464
ST8SIA4	0.31464
IMMT	0.314544
WLS	0.314428
RILPL1	0.314021
WDR91	0.313995
CTSH	0.313783
RNF219	0.313667
MED14	0.313501
NFATC2	0.313479
LOC100190986	0.313427
PCED1A	0.313359
NDRG3	0.313292
IER3_loc1	0.313201
MPC1	0.313145
SPTLC2	0.312976
EZH1	0.312662
SFRP1	0.312399
GABRE	0.311649
IGFLR1	0.311328
ADAMTSL4-AS1	0.311102
EZR	0.310745
ASB6	0.310442
ARL8A	0.31
DCBLD2	0.309868
CDC14B	0.309821
SLC23A2	0.309463
URGCP	0.309333
RGS10	0.309319
CA12	0.309187
GABPB1	0.309126
MED27	0.308851
CDK17	0.30867
RAB3IL1	0.308578
BTG1	0.308456
WIZ	0.308395
CYGB	0.308245
ASAP1	0.308245
GSPT1	0.308085
ATP5L2	0.30803
PIGA	0.307761
GAPDH	0.307749
HAUS4	0.307656
QDPR	0.307566
GANAB	0.3075
FYB	0.307498
GBP1	0.307449
SRPK1	0.307249
ACTG1	0.307239
TBC1D9	0.307114
HLA-DRB6_p1	0.307006
CBX7	0.306809
EIF4ENIF1	0.306453
AQP3	0.306453
NR1D1	0.306453
TOP1MT	0.306453
NSMCE4A	0.306276
SLC8B1	0.306075
LARS	0.305827
SNORD26	0.305707
FBXL4	0.305707
LINC00641	0.305671
COL16A1	0.305411
NAGA	0.305409
LMBR1L	0.305336
RXRB_loc3	0.305336
WDR46_loc5	0.304767
HMGN1	0.304767
AMICA1	0.304765
TIMP3	0.303323
FAM96B	0.302965
HLA-DRA_loc7	0.302769
DHCR24	0.302654
TRIM37	0.302525
METTL8	0.302525
TMEM185A	0.302424
SLC36A4	0.302424
MIR1244-2_loc3	0.302348
PKM	0.301857
S100A6	0.301158
B4GALT4	0.30115
ZBTB41	0.30115
ZNF787	0.30115
ZNF117	0.300972
FDX1	0.300967
CSF3R	0.300967
SEC24D	0.300586
C6orf47_loc2	0.300511
TTC5	0.300318
XRCC1	0.300318
MEX3B	0.300304
GAS1	0.300166
C6orf106	0.300081
AGPAT4	0.299668
WHAMMP1_p1	0.299529
EOGT	0.299058
PYGO1	0.299
MYEOV2	0.298973
MTRNR2L8	0.29891
EZH2	0.298702
BCL9L	0.298251
FZD5	0.298161
SCARA5	0.298127
DIMT1	0.298103
PRDM4	0.297987
FOS	0.297761
TRANK1	0.297739
MAP3K12	0.297739
CORO1C	0.297664
APOD	0.297484
SVIP	0.297461
SPG11	0.29697
ARPC5	0.296806
SIKE1	0.296749
CTBS	0.296499
ACAA1	0.296389
RASD1	0.296321
SLC9A1	0.29626
COL6A3	0.296213
FRMD4B	0.296054
SIAH2	0.295964
COTL1	0.295873
HCLS1	0.295732
HIST1H2BK	0.295417
ZNF350	0.295096
CCDC92	0.294956
TSR1	0.294956
MPLKIP	0.294895
GOLPH3	0.294619
HERC2P2	0.294505
MNS1	0.294505
IDH3B	0.294491
CD300LG	0.293906
PRSS23	0.293725
NRAS	0.293529
SCMH1	0.292735
PTPN2	0.292559
ANKH	0.292069
ZNHIT6	0.291809
IPO8	0.291809
KIAA0196	0.291791
SDCCAG3	0.291759
DHFR	0.291759
DENND4B	0.291751
ZFP36	0.291747
ACKR3	0.291726
VAMP8	0.291717
DEDD	0.291712
LANCL1	0.291509
PGAP1	0.291446
EHD4	0.291426
KCTD9	0.291361
PID1	0.291255
RRM2B	0.290706
HLA-DPA1_loc3	0.290396
DPP4	0.290104
ACADL	0.290066
NRM_loc5	0.290053
PLEKHG4	0.289999
CCDC186	0.289979
C10orf54	0.289752
FAM219B	0.289752
OTUD5	0.28968
BRD3	0.289615
AP1G1	0.289604
SDE2	0.289497
TICAM1	0.289497
MCUR1	0.288998
DENND4A	0.288869
AKR7A2	0.288755
RNF168	0.288678
HSPG2	0.288344
LINC00938	0.28832
CEP120	0.288303
SEPSECS	0.288303
PI4KAP2_p1	0.287248
KBTBD2	0.287216
PKD1L2	0.287144
ZDHHC7	0.287144
LINC00623_loc1	0.286688
GALNT4	0.286688
ZNF337	0.286667
PDE2A	0.286667
SLC33A1	0.286667
GNB5	0.286667
ILVBL	0.286667
IFFO2	0.286443
SYNJ2BP	0.286312
CLMN	0.285971
RAD51L3-RFFL	0.285971
MYCBP	0.285971
C17orf85	0.285737
MCM7	0.285737
BIN1	0.285589
REL	0.285317
PTGS2	0.285293
PTPRC	0.285269
LOX	0.285262
HLA-C_loc5	0.284862
PNPLA7	0.284749
CTNNBIP1	0.284749
SIN3A	0.28464
RAB40B	0.284493
CTDSP2	0.284087
VIM	0.284047
ZMAT3	0.284014
MCTP1	0.283892
GSAP	0.283455
LAMB1	0.283272
GTF3C3	0.283092
FAM104A	0.283017
ARHGAP32	0.282646
ELF4	0.282646
SPAG17	0.282646
TMEM131	0.281885
CDK11A	0.281831
SKAP2	0.281659
HSP90AB4P_p1	0.281625
OSBPL3	0.281625
KANSL2	0.28132
RHBDF1	0.28093
TBC1D10B	0.28093
VDAC1	0.280928
HDAC8	0.280691
LTBP2	0.280533
REPS1	0.280513
THUMPD2	0.280294
AIF1_loc2	0.280234
ADAMTS4	0.279884
AP2S1	0.279735
TDP2	0.279111
PATL1	0.278719
CKB	0.278527
HLA-DRA_loc4	0.278352
PATZ1	0.278246
SLC7A5P2_p1	0.278216
SLC16A1	0.278158
SMC4	0.277963
PREP	0.277831
UQCC1	0.277818
TNXA_loc1	0.277665
YPEL3	0.277578
PEG3	0.277505
PECAM1	0.277477
SF3B4	0.277355
FRYL	0.277061
RHEB	0.277056
FXYD6	0.276844
KIAA0930	0.276642
CD248	0.276547
NRBP2	0.276333
CEBPA	0.275721
SLC8A1	0.27566
SMAD9	0.27566
RBM47	0.275512
MTRNR2L6	0.275489
APBB2	0.275484
THAP4	0.275446
SNTB1	0.275446
PDLIM3	0.27529
PPP1R3B	0.275157
DBI	0.275124
SOS1	0.274874
PDE6D	0.274538
CWF19L1	0.274538
EIF1AD	0.274445
PCBD1	0.274268
NEDD9	0.274192
SH3PXD2A	0.274105
ABI3BP	0.274094
OGN	0.273543
RPL10L	0.273467
ZC3H8	0.27336
LOC100506123	0.27336
MTX3	0.27336
COL8A2	0.273221
FAM111A	0.273209
HLA-DRA_loc5	0.27311
PLXNA4	0.272979
MAPK9	0.272394
YWHAQ	0.271075
EMC1	0.27106
NPHP3	0.27106
YWHAE	0.270934
FMO2	0.270911
ZNF746	0.270545
KCNT2	0.270545
PIK3R4	0.270545
PRMT9	0.270545
PJA1	0.270545
ZNF124	0.270545
MIR155HG	0.270532
WDR12	0.270469
2001-03-01	0.270469
MFI2	0.270469
ARHGAP27_loc1	0.270469
SPON2	0.270232
ARHGAP30	0.270199
MIR100HG	0.270178
LOC146880_p1	0.270178
OTUD4	0.270149
DNM3OS	0.270105
ZNF652	0.270041
SEC23A	0.269887
DVL2	0.269293
TMEM261	0.269293
CTGF	0.269189
COX7A1	0.268858
MLF2	0.26872
CANT1	0.2686
TSPYL4	0.268442
FLII	0.268392
ADI1	0.268246
ARRDC3	0.26779
GOPC	0.267571
ADAMTS5	0.267427
GPATCH4	0.26742
EIF2AK2	0.267313
PARP6	0.267135
PNMA1	0.266798
HMGCS1	0.266481
MAF	0.26634
DUSP8	0.266
DESI1	0.266
C1orf35	0.265974
PHF19	0.265974
SHARPIN	0.265335
SOS2	0.265227
LARP6	0.265226
CD27-AS1	0.265143
DVL1	0.265143
MIR3064	0.264891
KCTD13	0.264891
TIMP4	0.264811
CNPPD1	0.264744
EFNB2	0.264646
POLG2	0.264646
PLEKHH3	0.264486
CMAS	0.264486
LOC644936_p1	0.264445
SERPINB9	0.263906
POU6F1	0.263546
TNIP2	0.263546
SACS	0.263195
TUBGCP6	0.263195
SMAD7	0.263031
KMO	0.262945
AMPH	0.262799
ABHD3	0.262799
GSTO1	0.262611
PLBD1	0.262532
POLDIP3	0.262256
DDT	0.262242
CCDC58	0.262242
DNASE1L1	0.262242
ARNT	0.262238
MIR221	0.261968
GNA13	0.261812
DEDD2	0.261215
FAM13C	0.261204
NDC1	0.261089
TRAPPC1	0.261089
RMDN3	0.261049
TXNIP	0.261024
RAB30	0.260993
RIT1	0.260658
ITFG1	0.260595
NUMB	0.260376
APP	0.260344
OPHN1	0.260037
PYGL	0.259953
TMCC1	0.259889
SHE	0.259803
CRYZ	0.259803
ZFYVE26	0.259734
HPS3	0.259734
CHST11	0.259698
HIST2H2BE	0.259698
CBX1	0.259447
KLHL28	0.259416
TM2D3	0.259416
RPA3	0.259178
RAB20	0.259001
ME1	0.258926
DCAF12	0.258859
SEMA3A	0.258699
ZNF25	0.258342
ATAD2	0.258015
EIF3J-AS1	0.257711
FHOD1	0.257711
MBD1	0.257655
GNAQ	0.25749
RAB14	0.257465
PGP	0.257153
G6PD	0.257153
TOMM34	0.257153
GLB1L	0.256897
POLE	0.256897
C1orf162	0.256865
ANXA5	0.256586
TGFBR3	0.25655
KPNA2	0.255891
C1orf52	0.255879
AFAP1	0.255687
RAB43	0.255687
SBNO2	0.255687
GGCT	0.255194
AP3D1	0.255021
TRERF1	0.254939
CCDC43	0.254939
DUSP11	0.254811
VCAN	0.254621
GRSF1	0.254605
RAB11FIP2	0.254282
TRIM27_loc7	0.254275
CEP89	0.254275
BTBD10	0.254275
ECE1	0.254003
TICAM2	0.253775
BPNT1	0.253775
C11orf68	0.253775
STK17B	0.253549
KIAA0430	0.253528
PSMD10	0.253523
POLE3	0.253455
SLC2A13	0.253368
ELMO2	0.253074
AP3M1	0.253074
HECTD3	0.252427
ZNF516	0.252427
HES1	0.252338
PTX3	0.252289
HEBP1	0.252289
FMO3	0.252183
CHKB-CPT1B	0.251981
TSC22D4	0.251662
CEP152	0.251151
CLEC14A	0.251151
FLCN	0.251115
HRSP12	0.250944
KYNU	0.250828
SLC43A2	0.250828
LHFPL2	0.250651
ZNF322	0.25028
NSFL1C	0.250198
EFS	0.250177
C1orf198	0.249815
ENTPD4	0.249813
CALCRL	0.249813
BCAR3	0.249738
CECR5	0.249738
GUCD1	0.249598
DUSP10	0.249531
HNRNPA3P1_p1	0.24943
ARPP19	0.249298
TRIL	0.249225
AMZ2P1_p1	0.249225
RANBP10	0.248792
CLTB	0.248719
CARD16	0.248599
PTAFR	0.248599
TXN	0.24839
NDNL2	0.248276
GOLGA1	0.248276
CAMK2D	0.248232
SLC5A3	0.248215
IL15RA	0.248194
ATXN1	0.248145
BNIP3	0.248049
ZADH2	0.247902
DSC2	0.24781
HDHD2	0.24781
SARNP	0.247698
B4GALT3	0.247632
SETD7	0.247558
USP4	0.247256
MRPL13	0.247198
METTL1	0.24702
PAQR3	0.246973
TRIM4	0.246973
RNF130	0.246796
ABCA5	0.246775
SMC1A	0.24651
DENND1B	0.246281
FCGR2A	0.24606
SEMA6A	0.245986
DENND1A	0.245986
KRAS	0.245929
GM2A	0.245753
HIST1H2BC	0.245644
MEGF6	0.245618
KDM5B	0.245386
DAXX_loc1	0.245348
RWDD4	0.245348
MTMR10	0.245095
PPP6C	0.245095
HCFC1	0.24507
FOXJ3	0.245005
LPGAT1	0.244557
TMEM9	0.244308
AIFM2	0.244076
SMC2	0.244028
ATP6V1E1	0.243931
NBPF10	0.243877
FRAT2	0.24375
RHOBTB1	0.24375
TRIAP1	0.243688
HBEGF	0.243637
FAM136A	0.243302
CXorf23	0.243302
LRRN4CL	0.243213
AMBRA1	0.243176
ZW10	0.243176
GPR161	0.243176
HLA-DRA_loc3	0.243066
B3GALNT2	0.242949
BET1L	0.242949
KIAA1147	0.242949
IFIT2	0.242949
XYLT1	0.242843
LYSMD3	0.242843
ATAD2B	0.242843
HNRNPU-AS1	0.242703
RNF145	0.242646
BCL7B	0.242518
GDF10	0.242492
CAPG	0.242464
SOCS1	0.242399
MRAS	0.242334
DMD	0.242334
RAB2B	0.242334
SAFB2	0.242298
H2AFX	0.242298
BACE1	0.242235
HPGD	0.242008
KLHL21	0.24188
CDC42EP4	0.24185
ZC3H4	0.241762
S100A10	0.241653
SF3A1	0.241641
FKBP1A	0.241556
CHSY1	0.241526
CISH	0.241359
SIGIRR	0.241359
VCPKMT	0.241359
AP1S2	0.241355
C3orf62	0.241125
FZD4	0.240883
STAT2	0.240856
WDR45B	0.240856
SRPX	0.240701
DOCK7	0.240695
MAP3K5	0.240419
FAM60A	0.240419
DBT	0.240419
MRPS28	0.240406
FLJ37453	0.240076
LIN54	0.240076
TMEM237	0.239942
GALC	0.239926
RBM12B	0.239661
TMEM223	0.239661
FGFR2	0.239641
NAAA	0.239273
ADAMTS15	0.239273
CSTF3	0.239273
RYBP	0.239273
AKR1C1	0.238998
CPNE1	0.238814
SYMPK	0.238813
TBCCD1	0.238813
FBXO30	0.238038
MB21D2	0.237817
UBE2J1	0.237637
R3HDM4	0.237522
HN1	0.237272
DOK2	0.237132
SRP68	0.237132
M6PR	0.236937
RASA3	0.236697
TNPO2	0.236548
HDAC3	0.236471
EMC3	0.236112
HOXA5	0.236101
TMEM192	0.236101
ZDHHC3	0.236078
PARP1	0.236078
KIAA0319L	0.236073
LIMS2	0.236073
TMX4	0.235975
MEF2C	0.235913
GNPNAT1	0.23573
TP73-AS1	0.235526
FAM210A	0.235526
PIGO	0.235526
RFX7	0.235526
FHL2	0.235526
RPRD1A	0.235145
FASTKD1	0.235145
SLC35F2	0.235145
HINT2	0.235086
PYCR2	0.23508
HLA-DRA_loc2	0.235041
CAMK2N1	0.23484
RARG	0.234525
ENPP2	0.234073
PPID	0.233853
BCAP31	0.23383
BECN1	0.233811
RECK	0.233501
MYO10	0.233421
EMC7	0.233345
UBP1	0.233223
EMB	0.233223
LY86	0.233057
ACAA2	0.233025
CALM3	0.232981
FEZ2	0.232956
IGFBP7	0.232776
PRDX3	0.232621
IL6	0.232577
AAMP	0.232428
PLA2G4C	0.232348
PHF23	0.232348
RBM43	0.232246
ADAMTS2	0.231917
KBTBD3	0.2319
PRKAB2	0.2319
PSMG3	0.2319
TBCK	0.2319
ATP5E	0.231431
DNAJC2	0.231299
SCO2	0.231137
CEP85L	0.23113
PRTFDC1	0.231004
OLFML2A	0.2308
TRABD2A	0.230396
SDR39U1	0.23039
NSL1	0.230299
MRPS27	0.230267
FAM102A	0.230267
CENPC	0.23021
NDUFAF4	0.229968
THUMPD3-AS1	0.229896
RRP12	0.229701
EBF2	0.229647
THRB	0.229637
SNHG12	0.229609
ZASP	0.229555
CYP26B1	0.229306
UBR1	0.229098
ARHGAP6	0.229098
DHPS	0.228662
TEX261	0.228662
OSTM1	0.228662
GIT1	0.228662
FAM213A	0.228459
MID1	0.228459
PSTPIP2	0.228312
EHMT2_loc5	0.228312
ZNF598	0.228312
SLMO2	0.228028
FAIM	0.227529
SHQ1	0.227526
FCGR2B	0.227502
KIAA1598	0.227421
DENND6A	0.227262
TMEM119	0.22723
CYP51A1	0.22723
ALDH1L2	0.2269
EIF4E3	0.226771
LSS	0.226771
TRIM25	0.226621
C1GALT1C1	0.226596
MT1A	0.226215
ADH1A	0.225979
CSRP1	0.225878
AREL1	0.225863
NKRF	0.225863
PTGIS	0.225732
ARHGAP17	0.225508
CPNE8	0.225272
LINC01279	0.225089
AOAH	0.225006
PDIA4	0.224997
RAB1A	0.224867
MANF	0.224585
MYLK	0.224543
ADRB2	0.224387
PLOD2	0.224343
CCDC14	0.22432
PTAR1	0.224262
NFRKB	0.224262
QRICH1	0.224234
AKAP8	0.223976
KIAA0368	0.22397
CKAP4	0.223926
PCNA	0.223812
MEGF9	0.223805
EFEMP2	0.223643
SCRIB	0.223545
RASL12	0.223545
SGSH	0.223545
BRD9	0.223487
H1FX	0.223402
FBXO33	0.223386
ACOX2	0.223089
TLR5	0.222969
RNF122	0.222794
RAPH1	0.222776
HEG1	0.222722
SSR3	0.222674
EMCN	0.222558
ATG2B	0.222477
SERTAD3	0.222477
GIGYF1	0.222477
FAM134C	0.22213
SGMS1	0.222092
WDR74	0.221854
ASCC3	0.221649
PDCD7	0.221649
PTK2	0.221385
IWS1	0.221224
TGDS	0.221115
C8orf88	0.221115
SELPLG	0.221115
C4orf46	0.221115
MRPL47	0.221113
BOLA3	0.221113
RP9	0.221074
C7orf60	0.221074
PHF8	0.220787
PACSIN2	0.220787
ATR	0.220782
HELZ2	0.220782
CCHCR1_loc5	0.22073
DHRSX_loc1	0.22073
VPS54	0.220519
LGALS1	0.220516
MAP3K6	0.220263
TUBA4A	0.220263
TRAPPC2	0.220263
ATP5J2	0.220263
NPIPA7_loc1	0.220246
PRKACA	0.220071
ACTN1	0.219993
STAT5B	0.21995
TEX10	0.219865
WIPI1	0.219865
APTX	0.21975
PABPC4	0.21918
MCFD2	0.219043
KANSL3	0.219041
PNPLA8	0.218759
MRPL38	0.218637
ARL17B_loc2	0.218434
GRB2	0.218261
FTSJ3	0.217803
LATS1	0.217777
PMVK	0.217562
NRIP1	0.217549
INIP	0.217533
BRMS1	0.217322
STAT1	0.217311
PRKAG1	0.217119
ICK	0.217112
NID2	0.216976
PLIN3	0.216929
C5orf42	0.216927
TBC1D20	0.216861
WDR1	0.216801
CREBZF	0.216699
GABARAPL3_p1	0.216587
SRXN1	0.216392
PTTG1	0.216392
TNNT3	0.216203
LYPLA1	0.216173
FAM214A	0.215934
NAIP	0.215914
VAMP4	0.215914
KIAA0408	0.215914
RC3H2	0.215901
CAV1	0.215802
FAM208A	0.215754
DDX39B_loc4	0.215286
H2AFV	0.215064
ALDH18A1	0.214158
ROCK1	0.214087
HOXB7	0.214039
IQCH-AS1	0.214039
STYXL1	0.214
MCCC1	0.214
VWA8	0.214
ARPC3	0.213904
PDGFD	0.213853
EHD1	0.21382
VSIG10	0.213766
SNX19	0.213672
CCDC112	0.213672
MAP9	0.213672
ITGA5	0.213664
RIN3	0.213309
ZNF335	0.213211
SLC25A13	0.213211
FAM49A	0.212824
S100A11	0.212759
GNS	0.212697
DGAT1	0.21208
NOP16	0.211871
DYNC1LI1	0.211855
TMEM107	0.211462
NUDT5	0.211073
LITAF	0.21074
GSS	0.210731
HOXA10	0.210583
TOB1	0.210579
MAP4K5	0.210459
RBM26	0.210428
PIK3C2A	0.210428
GPCPD1	0.20993
ARF3	0.209818
CDC42SE1	0.20971
TRPC4AP	0.209501
DZIP1	0.209282
CSNK1G1	0.209027
ANXA2	0.209021
PIM2	0.208868
CLASP1	0.208645
PIK3IP1	0.208327
RAPGEF1	0.208258
CYR61	0.207741
LMF2	0.207729
HLA-DOA_loc2	0.207521
CRLF3	0.207521
GPR132	0.207521
LINC01296_loc1	0.207516
SLC35C2	0.207492
FAM129B	0.207492
INTS1	0.207492
HPS1	0.207196
TBC1D9B	0.207067
WWTR1	0.207017
POMGNT2	0.206868
MMGT1	0.206645
NR2F6	0.206626
RRP8	0.206231
CTSL	0.205913
HPS5	0.205049
DLG4	0.205024
NES	0.205024
NCBP2	0.204901
YWHAG	0.204824
RAB34	0.204814
CRNDE	0.204732
PDE4B	0.204427
FAM20C	0.204399
PCGF2	0.204311
DUS1L	0.204286
SHPRH	0.204286
EXT1	0.204286
SYTL4	0.204206
FAM120AOS	0.204206
C1orf85	0.204159
KLF7	0.204137
MMS19	0.204078
MCOLN3	0.204078
NFKBIA	0.203618
MDC1_loc2	0.203593
SCRN2	0.203593
PLA2G12A	0.203593
BHLHE41	0.203591
LRIG3	0.203333
HSPA1B_loc5	0.20328
PDIA6	0.20316
SNRPG	0.203144
TP53BP1	0.202654
ANPEP	0.202609
FAM222B	0.202383
FAT1	0.202383
ACBD6	0.202383
MCM6	0.202348
RNF44	0.202348
MAP3K11	0.202348
OAZ2	0.201991
SATB1	0.2019
PDZD11	0.201825
WASL	0.201718
TEP1	0.201225
YIPF1	0.201225
PDSS2	0.201225
TXNL4A	0.201131
ERF	0.2011
CHMP4A	0.201057
CTDNEP1	0.201053
CHMP1B	0.200879
ADH1C	0.200757
TRMT1L	0.200586
NSUN5	0.200586
C14orf1	0.200586
PPP1R10_loc1	0.200484
FTSJ2	0.20035
CIAPIN1	0.200292
ITGAE	0.200202
FHL1	0.20019
2004-09-01	0.200182
PHKA2	0.200182
HIST1H1C	0.199835
ATP5SL	0.1998
GNPDA1	0.1998
MEA1	0.199391
GOLGA3	0.199302
BNIP2	0.199218
ABR	0.198845
DBN1	0.198802
KIAA2018	0.198771
MAPK3	0.198718
LINC-PINT_loc1	0.198634
NPC1	0.198619
SSRP1	0.198602
GTDC1	0.198576
MAP1LC3C	0.198576
ABCB10	0.198576
NVL	0.198576
LDB1	0.198576
UGGT2	0.198525
PIGC	0.198391
LINC01138	0.198391
RNASET2	0.19836
LPCAT3	0.198179
ANGPTL2	0.198062
TAF6	0.19768
TVP23C	0.19768
MRGPRF	0.19768
ROBO4	0.19768
LOC339803	0.19768
CD99L2	0.197367
FBXL3	0.197301
ACLY	0.197301
CFAP97	0.196823
CLOCK	0.196539
PFN2	0.196454
POFUT2	0.196454
FAM193B	0.196178
BMP4	0.196018
ACBD5	0.195909
NSMAF	0.195901
COMMD8	0.195901
C22orf39	0.19586
PTGES	0.195472
LRRC59	0.195094
FCGR2C_p1	0.19505
NID1	0.195024
SLC25A29	0.194953
HMCN1	0.194865
OSBPL1A	0.19476
COBLL1	0.194699
CARS	0.194699
CMTM6	0.194692
POLR3GL	0.194453
CCDC34	0.194366
MAD2L2	0.194366
LMO2	0.194366
PDCD10	0.194334
FBXO42	0.194168
SLC22A17	0.194168
PFDN2	0.194018
IGF2BP2	0.193951
BCOR	0.19392
RRAGD	0.19392
GGA3	0.193918
TRAF1	0.193918
SHMT1	0.193918
CD58	0.193424
PTPN14	0.193386
HDAC2	0.19327
SERTAD2	0.193137
COPB1	0.192811
EIF4G2	0.192717
RELL1	0.192658
LIN7C	0.192348
RFX2	0.192348
ISY1	0.192334
SLC11A2	0.19221
ZNF704	0.191699
PREX1	0.19158
TM9SF1	0.191516
RPS6KA5	0.191401
NOX4	0.191401
PHC2	0.191129
MOAP1	0.190767
APMAP	0.190718
TNMD	0.190485
DICER1	0.190384
ASCC2	0.19023
IRGQ	0.19023
TTC28	0.189706
UQCRHL	0.189586
CSNK2A1	0.189417
FEZ1	0.189301
ARL16	0.189301
LGALS3	0.18904
MORC2	0.188969
LOC100506076_loc1	0.188969
NIN	0.188967
KIAA0020	0.188756
PDCD2	0.1887
SFXN4	0.1887
SHOX2	0.1887
RNF103	0.1887
NADK	0.188619
CTBP2	0.188361
ARFGEF1	0.188319
FOSL1	0.18793
ETV1	0.18791
HECTD4	0.18791
GPR155	0.18791
AP1AR	0.18791
ALKBH2	0.187736
USP32	0.187652
GDE1	0.187641
PSMA5	0.187382
NDUFA10	0.187363
PTCD1	0.186885
ST14	0.186885
ICA1L	0.186885
NDUFAF1	0.186885
FLOT1_loc2	0.186711
AMFR	0.186678
IARS	0.186651
NR2C1	0.186651
CWC22	0.186617
USP12	0.18653
ANGPT1	0.18653
KLF10	0.18648
SEL1L	0.186341
TPRA1	0.186336
RNFT1	0.186285
PLA2G16	0.18628
EDEM2	0.186277
PRMT5	0.186277
EGR3	0.185814
ADNP	0.185746
MTUS1	0.185683
FAM133DP	0.185572
ACIN1	0.185388
OLA1	0.18535
UPF3B	0.185281
EIF2B4	0.18527
HSD17B10	0.185074
NOC3L	0.185074
KIAA1429	0.185074
CYTH3	0.18502
ARSD	0.184926
SCARB2	0.184752
ELK4	0.184739
SORT1	0.184586
[truncated: 501 more rows]

## Sheet: Supplemental table 2
GENE SYMBOL	CV DIFF (OBS - EXP)
PENK	3.23597
CCL4	2.08951
SNAR-B1_loc2	2.0769
XCL2	1.97699
SNAR-B1_loc1	1.94985
SFRP4	1.80329
LOXL2	1.76437
FABP4	1.76096
FN1	1.62624
TPSB2_p1	1.57511
ARC	1.53995
CRYAB	1.50773
COL1A1	1.4993
GNLY	1.49526
TNC	1.47667
PRG4	1.46929
CD74	1.40981
CXCL8	1.39487
CTSG	1.37351
FBN1	1.34109
SAA2-SAA4	1.33084
RGS5	1.27184
HSPA7	1.26757
LYZ	1.26158
CCL3	1.24139
COL3A1	1.21698
CDC42EP3	1.19467
RBP7	1.18185
FGFBP2	1.15068
CMA1	1.09311
IL1B	1.08678
SERPINE1	1.07348
DUSP2	1.0226
POSTN	1.02143
VTRNA1-3	1.01281
PLXNB2	1.01166
CCL2	0.978646
ELOVL1	0.973487
CD36	0.96743
CCL3L3_loc1	0.965161
VPS37B	0.961479
MBNL3	0.953192
HLA-DRB5	0.951988
PI16	0.941548
SLC39A8	0.927443
RNASE1	0.923274
CLDN5	0.888734
H19	0.880333
CHMP1A	0.87255
CD163	0.87255
CCL4L2_loc1	0.868599
SPARCL1	0.859485
HCLS1	0.850946
PLA2G2A	0.847808
HLA-DRA_loc6	0.843001
TLE2	0.838736
SLC35A2	0.837605
NOV	0.837605
CYP2R1	0.837341
SLC35D2	0.836945
TRIM11	0.833866
CHI3L1	0.823807
FABP3	0.812605
MT1X	0.801721
S100A16	0.800054
CTSF	0.787675
CCL8	0.781701
PDRG1	0.775997
MFAP5	0.775111
RGS16	0.773745
TIMP1	0.766209
VSTM4	0.765096
CTSS	0.764649
INS-IGF2	0.76182
RASSF1	0.755717
TWF2	0.751412
HLA-DRB1_loc2	0.750784
RGS1	0.74122
SEMA3G	0.732542
MKS1	0.731943
TM4SF1	0.731315
C5orf45	0.725024
JMJD4	0.725024
SLC18B1	0.720156
IGFBP5	0.717452
CLDND2	0.714883
PRKD1	0.714883
SEMA3C	0.711542
C1QA	0.708664
SNORD50A	0.708594
HEIH	0.704095
CLCN7	0.699337
CHID1	0.699026
LEPRE1	0.698539
MYO1E	0.698421
CST3	0.698323
CYP1B1	0.697934
DNAJB1	0.695879
CHPF	0.694792
IRX3	0.693597
LINC01184	0.689098
ADAM12	0.682336
ZNF558	0.680654
PRKX	0.680352
IFIH1	0.672451
TPSAB1	0.672343
LOC728392	0.672343
GHDC	0.664542
GPR183	0.660349
DNAJC18	0.658709
NOMO2	0.657974
LGI4	0.651765
GCLC	0.649431
SERPINE2	0.648063
MEOX2	0.645272
NPDC1	0.643434
SDPR	0.642934
ODC1	0.64265
THBS1	0.636791
HSPA1A_loc3	0.636757
CLU	0.63486
SNORD58C	0.634516
CRLF1	0.632886
EIF3CL_loc1	0.632315
LMAN2L	0.632269
RICTOR	0.629871
ZZEF1	0.628239
HSD11B1	0.62793
SPIRE1	0.626568
NUDT18	0.626568
SMC6	0.626326
INTS2	0.624796
MEIS2	0.622781
HAS1	0.621545
PQLC1	0.620198
MGP	0.619329
KIAA0040	0.618132
MT2A	0.61791
COL1A2	0.617222
MTOR	0.615727
MAFG	0.611379
AFF3	0.608673
MGAT4B	0.60753
ECHDC2	0.606288
SNHG17	0.602339
ITGA7	0.601732
LCP2	0.601732
TBX18	0.600895
FAM173B	0.598978
ZNF266	0.598648
ATPAF1	0.596992
PCBP4	0.596117
GPKOW	0.593317
MIR4647	0.592198
MYO19	0.5921
C10orf54	0.591586
MCM3	0.591345
C7	0.591183
S100A4	0.591081
PLIN2	0.590603
LINC00342	0.590174
ATP13A3	0.58828
SDC4	0.587294
CXCR4	0.586515
MCC	0.582899
GPR116	0.582092
C17orf58	0.579619
ALDH1A3	0.579129
CD69	0.578101
FAM101B	0.578036
ADAMTS9	0.577115
C1QTNF2	0.576689
ME3	0.576689
AMT	0.576689
BTNL9	0.575613
MLXIPL	0.574582
KIAA0907	0.573829
LMOD1	0.573723
MEF2C	0.573696
CNTFR	0.572293
ZNF512B	0.570043
ASPN	0.569878
ALG14	0.569868
DPP8	0.56963
VWF	0.569586
MZT2A	0.568557
UBE2Q1	0.568464
GMFG	0.568057
MTRNR2L6	0.568012
ATXN7L3	0.567875
RILPL2	0.567875
STEAP4	0.567704
CP	0.564298
TPMT	0.563591
UQCRFS1	0.561649
PHLDA1	0.560952
SPARC	0.559294
MTRNR2L8	0.55812
ERH	0.555991
PIGS	0.55557
TRIM47	0.555215
SEC31B	0.554568
CCDC71L	0.55132
RASSF2	0.550803
HNRNPLL	0.544076
HSPA1B_loc5	0.543887
ZNF529	0.543736
CLPTM1L	0.538361
THBD	0.53765
MS4A6A	0.537173
ARL4C	0.534007
CYS1	0.534007
ESCO1	0.531558
NDUFC2	0.53101
RGAG4	0.530938
FNDC4	0.530365
CAMKK2	0.530331
SHROOM1	0.528568
TTBK2	0.528054
TOPBP1	0.526459
CEBPA	0.522978
TAPT1	0.522355
GSK3A	0.521643
SLC25A39	0.520783
ANKRD50	0.51992
C19orf10	0.519835
EBPL	0.519599
TAF5L	0.519599
BCAT1	0.519599
LSM12	0.519599
LGR4	0.519599
RAB23	0.518678
NDST2	0.518295
FSTL1	0.516504
PAK1	0.514251
HSPA6	0.51417
MYOC	0.513947
IFT57	0.51284
HIST1H4C	0.511539
SH3PXD2B	0.510509
PLD1	0.509735
CILP	0.507898
TTI2	0.507244
C2CD3	0.507244
LRIG1	0.505626
ZDHHC21	0.504182
CDK17	0.503607
GLIS3	0.501936
F13A1	0.501936
ALG9	0.501936
CH25H	0.50166
APOLD1	0.501569
ANGPTL5	0.501378
MT1E	0.501106
ILVBL	0.500618
CXCL3	0.499664
ADAMTS1	0.498057
RILP	0.497187
ADCY6	0.496875
KIF5B	0.49636
DSTYK	0.495848
DOCK9	0.495546
TRPS1	0.495453
TFPI2	0.495453
SLFN11	0.494676
MOCS2	0.494527
NFATC2	0.493785
GCC1	0.492225
ABHD17B	0.491954
SLC35F5	0.488933
SACS	0.488428
APBB1	0.488428
EZH2	0.488428
EZR	0.487969
SGK1	0.487182
IER3_loc1	0.486253
PPP3R1	0.486169
C5AR1	0.4854
DOK4	0.482364
USP45	0.482364
METTL4	0.482364
TLDC1	0.48193
ISG15	0.48193
SLC16A4	0.48193
PLEKHM1P_p1	0.48193
LMBR1	0.481357
MFSD10	0.480976
MXRA5	0.480571
HLA-B_loc1	0.479208
TMEM100	0.478585
TSHZ3	0.478239
CSRP2	0.478239
SEMA4C	0.478026
PHF10	0.478026
IGDCC4	0.478026
MAPK9	0.477761
MSR1	0.476994
GCH1	0.476762
BRAP	0.476632
NPY1R	0.476569
PI4KAP2_p1	0.476567
TYROBP	0.475978
PTENP1_p1	0.473341
GAL3ST4	0.472322
C19orf43	0.470918
HEBP1	0.470254
GNE	0.469449
TSPYL5	0.468395
USP48	0.467992
NSMF	0.467992
JUP	0.467918
MUSTN1	0.467027
BACE1	0.466607
RPS6KA2	0.465635
SLC17A7	0.465635
CASK	0.465298
RHEB	0.46482
FEZ2	0.464237
FASTK	0.463523
MBD3	0.462786
NDRG3	0.462709
PIK3C2A	0.462687
BIN1	0.462687
CMKLR1	0.462615
LINC00641	0.46255
HSP90AA1	0.46213
RNA5-8S5_loc2	0.460851
TP53INP1	0.45998
RETSAT	0.45998
CA12	0.459938
EGR2	0.45984
LMBR1L	0.459087
CCDC14	0.458848
RNA5-8S5_loc1	0.458694
CAPRIN2	0.458513
CTSZ	0.458355
GBA	0.458355
WBP2	0.458342
TMEM30B	0.458051
NUP88	0.458004
MB21D2	0.457134
ZNF75D	0.456596
ANGPT2	0.456532
WIZ	0.456532
GOLM1	0.456476
HLA-C_loc5	0.455855
RND1	0.455848
IRF2BPL	0.45578
ATP5L2	0.455377
C1QTNF3	0.45509
KCNQ1OT1	0.45456
RUNX1	0.454518
CYB561	0.453859
SNORD79	0.453772
LUZP1	0.453102
LINC00938	0.452442
DCAF8	0.451592
TMEM129	0.4514
NELFE_loc1	0.449414
EEF2	0.449083
CXCL14	0.446643
HEATR5B	0.446138
SFRP2	0.443642
C10orf10	0.4434
ZNF428	0.44301
IQSEC2	0.443006
HSPG2	0.44193
ATL2	0.441432
ZDHHC7	0.440944
EVA1B	0.438989
PIM2	0.438989
CHKA	0.438773
ULK3	0.438773
NAPB	0.438597
HYMAI	0.438597
GNB5	0.438455
NSMCE4A	0.437555
DALRD3	0.437555
EZH1	0.437227
BRD3	0.436853
RUNX3	0.436502
NOTCH3	0.436502
TMEM55B	0.436353
CLMP	0.436353
C17orf85	0.43568
PYGO1	0.435332
DVL1	0.435332
TFCP2	0.4349
TM2D3	0.434551
ZNF561	0.433868
DLG2	0.433868
REXO4	0.433868
GRSF1	0.43281
EMC1	0.432053
PRKD2	0.429872
APBB3	0.429872
KDM5B	0.429573
FBXO33	0.42941
MORC4	0.428814
NR4A2	0.428773
SHARPIN	0.428367
SOS1	0.428367
COL4A1	0.427773
F3	0.426372
IPO8	0.425068
CYGB	0.42488
HLA-DPB1_loc3	0.424487
ZMAT3	0.423497
AMIGO2	0.422379
PNPLA7	0.422379
C3orf62	0.422078
B3GALNT2	0.421727
NREP	0.421727
GALNT4	0.421697
NQO1	0.421697
A2M	0.42153
SIGMAR1	0.421311
LPCAT1	0.421311
NEK3	0.421223
NEDD8	0.420697
GCSH	0.420548
IFFO2	0.420146
IFIT2	0.419683
C1orf52	0.419416
TMEM9B	0.4193
ACIN1	0.419268
DENND1B	0.419104
DIMT1	0.419104
CBX7	0.419104
DOCK6	0.418604
RAB28	0.418604
AKIRIN2	0.417671
HPS1	0.417671
DCBLD2	0.416078
PURB	0.416061
ADI1	0.414271
CD27-AS1	0.413798
KIAA0100	0.413798
FARSA	0.413798
HERPUD2	0.413366
SLC16A1	0.412792
EIF4ENIF1	0.411549
POT1	0.411549
TBCCD1	0.411549
MYEOV2	0.411458
TNFRSF10D	0.411458
TPPP3	0.41116
KPNA1	0.40935
CD14	0.40905
VPS52_loc2	0.408897
DGAT1	0.407461
ATP9A	0.407461
IFI6	0.407459
VPS54	0.407185
RNF219	0.406826
HIST2H2BE	0.406826
DENND4B	0.406595
LINC00623_loc1	0.406364
TLR5	0.406364
TBX15	0.406111
RARRES1	0.40578
NTN4	0.405757
ZC3H8	0.405757
GTF3C3	0.405738
ZBTB41	0.404988
GANAB	0.40464
C6orf106	0.40403
ABR	0.40403
ACSL1	0.403304
CDC42SE1	0.403304
GOLPH3	0.402899
KIAA1462	0.402121
TRMT1	0.402121
ATP5J2	0.402121
PIK3C2B	0.401534
LPHN1	0.401534
ADAMTS4	0.401332
KBTBD2	0.400638
PLXNA4	0.399382
GABRE	0.399253
CKB	0.398869
FAM198B	0.396707
STAT5B	0.396419
ARPP19	0.396109
CDC14B	0.395742
TICAM1	0.393798
AP1G1	0.393798
AQP1	0.393798
C6	0.393798
SATB1	0.393773
RWDD4	0.393604
KIAA0196	0.393363
EOGT	0.39334
CLPX	0.393301
MMP24-AS1	0.392855
ARNT	0.392708
HSPH1	0.392535
PCED1A	0.391656
PERP	0.391656
HIBADH	0.391656
LINC-PINT_loc1	0.391255
ZNF337	0.390957
HDAC8	0.389986
TNFRSF1B	0.389402
TNXA_loc1	0.389377
PREP	0.387483
DVL2	0.387483
C1QC	0.387483
PSMG3	0.387483
ASB6	0.386956
PHLPP2	0.386956
AMMECR1	0.386956
ZADH2	0.385912
GOPC	0.385763
THY1	0.385584
STARD13	0.384095
DHCR24	0.384095
PLIN3	0.383612
SDF2	0.383291
MRC1	0.383031
IL17RD	0.383031
HAS2	0.382975
FAM96A	0.382595
AMZ2P1_p1	0.382006
BNIP3	0.381462
CYP51A1	0.381307
TEX10	0.380987
FAM133DP	0.38065
BRF1	0.380444
RNF6	0.380444
EFTUD2	0.380157
CCDC80	0.379937
HOXB7	0.379611
TTC5	0.379611
ANKH	0.379055
HIP1	0.378937
SCMH1	0.378937
MYO10	0.378499
PATZ1	0.378499
EIF2AK2	0.378407
PRDM4	0.378163
CPVL	0.378163
TMEM131	0.378125
KLHL21	0.377586
PECAM1	0.377163
ATAD2B	0.376037
POLDIP3	0.375464
SH3PXD2A	0.375171
KIAA0930	0.374912
CERK	0.374731
LRRC32	0.374095
GTF2A1	0.37384
SPTLC2	0.37375
DDT	0.37375
SMAD9	0.37375
ACADL	0.37375
ELF1	0.373635
HAND2	0.373259
TTLL7	0.373259
LIMS2	0.373227
SETD7	0.372882
RBM26	0.372872
ADNP	0.372491
RPS6KA3	0.37164
FABP5	0.371494
KIAA1147	0.370188
XRCC1	0.370188
PELI1	0.370076
UQCC1	0.369543
CHKB-CPT1B	0.369535
CEP85L	0.369535
UBA6	0.369532
ZNF25	0.369468
SERTAD3	0.369293
SMARCC2	0.36886
MEX3B	0.368705
PGAP1	0.368705
CRTC2	0.368264
RAPH1	0.36822
IFI27	0.367878
DCTN3	0.367814
LYSMD3	0.367714
FLII	0.367432
CTSC	0.367362
TMCC1	0.367314
CTDNEP1	0.366867
PDLIM3	0.366333
CLOCK	0.366333
TRA2A	0.366243
DENND4A	0.366138
KIAA1598	0.366127
URGCP	0.364789
FBXO30	0.364789
NAGA	0.36451
GNAQ	0.364422
NPC1	0.36424
TNFRSF10B	0.364149
NDUFAF4	0.363132
PLA2R1	0.362996
FXR2	0.362996
KIAA0020	0.362275
SIN3A	0.362001
ISY1	0.361934
POLE	0.361934
FAM213A	0.361934
UBP1	0.361934
MED27	0.361575
LYVE1	0.361494
CD93	0.361494
SVIP	0.361494
SOD2	0.360592
PRSS23	0.360252
TAF9	0.359959
ECE1	0.358749
CCHCR1_loc5	0.358709
HLA-DMA_loc1	0.358709
PIP4K2A	0.358447
ZNF622	0.358421
PHC2	0.358323
POU6F1	0.358323
APP	0.358239
HRSP12	0.358131
MRPS27	0.358131
PDE4C	0.357893
XYLT1	0.357648
PKD1L2	0.35726
DPP4	0.357111
COL8A2	0.356573
C1QBP	0.356573
DBT	0.356573
USP36	0.356549
TRIM37	0.356202
OPHN1	0.355926
KRAS	0.355663
KIAA0430	0.355612
CD300LG	0.355068
PLAUR	0.354635
GAS1	0.353863
MPP1	0.353749
SCO2	0.353749
MYLK	0.352541
ELK4	0.352217
EIF3J-AS1	0.352076
PTGS2	0.351435
EFS	0.351222
TRANK1	0.351145
SLC15A3	0.350956
ZNF281	0.350829
PPP1R9B	0.350145
EIF5A2	0.350145
TMEM194A	0.350145
SLC9A1	0.349816
SEC24D	0.349716
ANKRD36B	0.349032
PID1	0.348276
PLA2G16	0.348268
MAP4K5	0.348258
ENTPD4	0.348225
WIPI1	0.347876
CACUL1	0.347771
RFX7	0.347543
BHLHE41	0.347543
B4GALT3	0.347416
SOS2	0.347219
YPEL3	0.346926
CFAP97	0.346434
CTGF	0.346323
AREL1	0.346311
SIGIRR	0.346311
GNPNAT1	0.346311
OTUD5	0.346062
RRAD	0.345445
SFRP1	0.345424
FBXL3	0.345094
TRIM25	0.345016
AP1B1	0.344953
HAUS4	0.344953
CECR1	0.344953
LOC100190986	0.344953
FMO2	0.344887
IL6	0.3443
GSK3B	0.343881
TIMP4	0.343881
MOB3C	0.34374
CRYZ	0.343515
CEP89	0.343515
AP3M1	0.343515
NRM_loc5	0.343515
WASF1	0.343193
LRRC4C	0.343193
SDCCAG3	0.343193
CHMP4A	0.343147
RPS2	0.34261
EIF2B4	0.341903
HAUS6	0.34182
DLG4	0.341288
TYSND1	0.341288
SPAG17	0.34114
ALKBH2	0.34114
SLPI	0.341056
PDCD2	0.341056
C20orf194	0.340948
SDE2	0.340578
LINC01138	0.339979
FEM1C	0.339627
FKBP1A	0.339627
LOX	0.339231
TRERF1	0.339181
HCFC1	0.339181
YY1AP1	0.339035
NDRG2	0.339014
TMED7	0.338793
CD99L2	0.338493
FAM136A	0.338493
NCBP2	0.33845
CREBZF	0.338242
ZDHHC3	0.337861
GABARAPL3_p1	0.337861
TUBA1A	0.337792
SRP68	0.337766
RAPGEF1	0.337637
PEG3	0.337457
FKBP15	0.337228
DNAJC14	0.337183
ANKRD27	0.337183
AGAP5	0.336638
FAM208A	0.336634
GNPTAB	0.336574
SYTL4	0.336574
KCTD12	0.336515
PPP1R3B	0.336084
APBB2	0.335967
SLC25A20	0.335865
MIR100HG	0.335865
ADAMTS15	0.335546
ARHGAP32	0.335546
GPR125	0.335101
KCNT2	0.335101
IGF2BP2	0.335101
METTL1	0.335101
UBR1	0.33498
MAPK3	0.33498
AAK1	0.334949
TOB1	0.334625
C1orf43	0.334454
MT1A	0.334222
USP12	0.334035
H2AFY	0.333944
SLC22A17	0.333917
ARMCX6	0.333917
FAM192A	0.333917
GOLGA3	0.333252
USP22	0.333194
MMS19	0.333135
KIF13B	0.332832
GTPBP2	0.332581
PJA1	0.332581
BCL7B	0.332113
HIST1H2BC	0.331751
CS	0.331518
EIF2AK3	0.331518
TNNT3	0.330929
EIF4E	0.33022
PSPC1	0.329669
RRM2B	0.329669
ADA	0.329431
TMEM185A	0.328616
SHE	0.328616
HECTD3	0.328337
NDUFAF1	0.328337
SLC2A13	0.328225
MBD1	0.327927
SRGN	0.327868
TBC1D9B	0.327465
SLC33A1	0.327418
KIAA0319L	0.327418
UQCRHL	0.327418
TMCO4	0.327418
DDX39B_loc4	0.327364
STMN1	0.327019
NINJ1	0.326687
DPP9	0.326687
SEPHS1	0.326617
NXF1	0.32651
PLXND1	0.326149
TBC1D9	0.326018
DMD	0.325383
SDHAP3_p1	0.325383
CREG1	0.32531
SLC38A2	0.325289
TBCK	0.324555
NDUFA10	0.323906
PHF23	0.32374
NVL	0.32374
HERC1	0.322965
TRIAP1	0.322869
TRIM4	0.322857
ACOT9	0.322548
SPRY4	0.321803
SLC19A3	0.321615
MTRNR2L2	0.320872
LOC100506123	0.320674
SFXN4	0.320632
SLC35C2	0.320632
NAIP	0.320632
SDR39U1	0.320611
RFX8	0.320478
C14orf1	0.320478
MKL1	0.320033
MNS1	0.320033
WDR91	0.320033
GRB2	0.319337
SUMF1	0.319282
CDK5RAP2	0.319282
QRICH1	0.318929
EMCN	0.318929
MRPS28	0.318841
CCDC93	0.318841
SERPINB9	0.318693
ERF	0.318664
CYB561A3	0.318481
CLASP1	0.318364
PAIP1	0.318203
C5orf42	0.318203
ANKRD40	0.317806
ICK	0.317431
RASD1	0.317225
DIAPH1	0.317167
MEX3C	0.317121
MORC2	0.316871
OLFML2B	0.316475
SSBP3	0.31634
ACAA1	0.316172
EXT1	0.316172
ARL17B_loc2	0.316172
CRNDE	0.316172
LRRN4CL	0.315822
CIR1	0.315802
MAFB	0.31568
TRIM23	0.315663
APTX	0.315606
ZNF117	0.315606
BUD13	0.315081
NELFA	0.315081
PSME2	0.315013
UCP2	0.314994
POMGNT2	0.314994
STAT1	0.31489
ZNF322	0.31489
FERMT2	0.314262
TMEM119	0.314254
COBLL1	0.313034
ATG2B	0.313034
TNFRSF1A	0.312924
PPID	0.312879
ZC3H4	0.31268
PTPN14	0.31268
S100A14	0.31182
TSPYL4	0.31182
FBXL4	0.31182
C7orf60	0.31182
ECI1	0.31182
VCAN	0.311491
COL6A1	0.311275
AMPH	0.310715
SIK1	0.309997
MEGF6	0.30991
NDUFB7	0.309792
MTMR10	0.309457
C8orf88	0.309457
ENOX2	0.309371
TSC22D4	0.309371
CNPPD1	0.309361
FAT1	0.309361
NPHP3	0.309361
IMPA1	0.309361
VOPP1	0.309031
SPPL3	0.308873
PRICKLE1	0.308549
SCARA5	0.308506
CLEC14A	0.30846
ENPP2	0.308423
EIF1AD	0.307792
BBS10	0.307705
SYVN1	0.307705
CORO6	0.307705
DMXL2	0.307705
TTC39B	0.307705
SNX14	0.307639
YWHAG	0.307035
LATS1	0.307016
IL15RA	0.306689
OAZ2	0.306651
BCL9L	0.306305
FAM107B	0.306305
ARSJ	0.306218
VAMP4	0.305909
ATXN1	0.305501
PARP6	0.305155
TP73-AS1	0.305155
YARS	0.305155
IDH3G	0.305068
FAM219B	0.304597
GLB1L	0.303564
ZMYM6	0.303564
CPSF3L	0.302263
FAM160A2	0.302263
GTF3C1	0.302263
2004-09-01	0.302002
USP33	0.301461
ESF1	0.301297
NOB1	0.301297
FTSJ3	0.301227
RNFT1	0.301186
THRB	0.301109
TBC1D16	0.300938
CYTH3	0.300194
ACOX2	0.299858
MCOLN3	0.299858
PLOD2	0.299731
ACKR3	0.299553
C7orf50	0.299353
GIT1	0.299353
AREG_loc1	0.299353
NCEH1	0.299353
DSEL	0.299092
YBX3P1_p1	0.299063
FILIP1	0.298667
LOC284454	0.298352
COLEC12	0.298305
NLRP3	0.298133
HERC2P2	0.298133
USP19	0.298133
TBC1D20	0.298015
DOCK7	0.297858
SCRN2	0.297858
RPL7	0.29779
FRMD4B	0.297699
TXNL4A	0.297699
PIGO	0.297699
SNORD68	0.297417
TWIST1	0.29709
PLBD1	0.296457
SOCS1	0.296318
CADPS2	0.296045
HSPBP1	0.296045
CDK6	0.296045
TGFBRAP1	0.296045
CXCL2	0.295702
PEPD	0.295616
ERO1LB	0.295252
GAS5	0.294925
ZSCAN18	0.294891
PTGES3	0.294447
PLAGL1	0.293627
SRSF2	0.293129
FAM193B	0.292968
ANPEP	0.292916
RCAN1	0.292916
RNF130	0.292899
RPA3	0.292683
TAPBP_loc1	0.29257
FBXO42	0.292405
ADH1C	0.292245
DHX33	0.292101
PMAIP1	0.292101
AIFM2	0.292101
ZNF787	0.292101
TTC7B	0.292101
RYK	0.291928
IGFBP7	0.291829
C19orf12	0.291098
SPG21	0.291098
DCUN1D1	0.290753
KCTD9	0.290709
RB1CC1	0.290205
ARHGDIB	0.289862
KATNBL1P6_p1	0.289859
PDSS2	0.289859
AREG_loc2	0.289859
INTS6	0.289694
ANTXR2	0.289431
LACTB2	0.289295
TBC1D10B	0.289295
KIF16B	0.289295
FAM126B	0.289223
ICMT	0.289223
KIF3A	0.288398
GAK	0.288137
CITED2	0.287807
PRPSAP1	0.287724
RHBDF1	0.287705
POLG2	0.287626
FAM195B	0.287626
XPO6	0.287626
FBXW11	0.287626
TNIP2	0.287626
2008-09-01	0.287574
CYR61	0.287454
HNRNPU-AS1	0.287251
LUM	0.286341
ALDH1L2	0.285899
CDK19	0.285899
KANSL2	0.285774
YWHAQ	0.285655
ALDH18A1	0.285389
ADAMTSL4-AS1	0.284828
SF3A1	0.284733
B2M	0.283676
HES1	0.283373
HIST1H2BK	0.283083
RNF122	0.28307
WHSC1L1	0.28307
WHAMMP1_p1	0.28304
MAP1LC3C	0.28304
HDAC3	0.28304
PARL	0.28304
SGPP1	0.283037
PDCD10	0.282941
DCTN1	0.28272
ANXA2	0.282601
SLC19A2	0.282489
CEBPD	0.282333
ALG2	0.28219
CNOT6L	0.28218
ACLY	0.282067
CCDC186	0.281944
SURF1	0.281943
SHOX2	0.281943
RFTN1	0.281924
RNF103	0.281334
ZNF706	0.281263
TMX4	0.280875
TCTN3	0.280875
RDH11	0.280708
VTI1B	0.28044
KBTBD3	0.279994
ZBED1_loc1	0.279994
RARG	0.279994
GIT2	0.279994
TIMP3	0.279669
CRY1	0.279243
FAM107A	0.279228
ITPKB	0.279228
PCOLCE2	0.279027
SHQ1	0.279021
PLAGL2	0.279021
ZNF519	0.279021
MAP3K12	0.279021
BAG6_loc5	0.2788
STK40	0.2788
PLXDC1	0.278585
SIKE1	0.278539
STAT6	0.278526
TARBP1	0.278139
MIR221	0.278139
MID1	0.278004
B3GNT1	0.278004
IGFBP3	0.277994
TMEM220	0.277904
BET1L	0.277904
DTNBP1	0.277904
LOC285074_p1	0.277904
C6orf62	0.277266
TMEM60	0.277245
SEMA3A	0.277016
NUP62	0.276837
WDFY1	0.276835
MTCH1	0.276797
APOD	0.276727
SLC41A3	0.276683
VSIG10	0.276683
PIGK	0.276647
CYP26B1	0.276245
JUNB	0.276182
SLC25A13	0.275548
ZNF335	0.275548
USP32	0.275548
DGCR2	0.275548
EPM2AIP1	0.275199
TTC28	0.275199
FGFR2	0.275077
COL5A3	0.275068
AAMP	0.275068
HLA-DPA1_loc4	0.275068
LANCL1	0.274838
MYO5A	0.274838
PAQR3	0.274099
FAM120AOS	0.274099
LSS	0.274099
MTMR12	0.274099
FAM96B	0.274099
LTBP2	0.274048
CTNNAL1	0.274022
CHSY1	0.274022
CALHM2	0.273843
FBXO31	0.273711
CDR2	0.273711
PMVK	0.273711
PXDC1	0.273696
GGA2	0.273394
NOTCH2	0.273337
COPS5	0.273253
TMEM237	0.273079
RAD1	0.272973
KPNA3	0.272973
SEC23A	0.272723
CDC42BPA	0.272695
TPP1	0.27269
HSPA5	0.272536
CDH11	0.27252
ASCC3	0.272468
C9orf72	0.272468
RASL12	0.272468
CKAP4	0.272051
LAMB1	0.271892
FGL2	0.271321
DDHD1	0.271039
UBAP2	0.271039
TRPM7	0.270998
SECISBP2L	0.270891
ZBTB2	0.270344
TEKT4P2_p1	0.270344
ARHGAP6	0.270083
MTUS1	0.270083
KDM5C	0.269959
EFTUD1	0.269534
CASP1	0.269534
HOXB3	0.269534
SNORD26	0.269534
CD55	0.269521
GTDC1	0.269154
ZNF585A	0.269154
ATG2A	0.269154
THAP4	0.269154
AFAP1	0.269154
PMEPA1	0.269154
CDKL1	0.269154
MPLKIP	0.269154
SMAD2	0.268983
DAP	0.268983
KAT2A	0.268941
TNPO3	0.268941
PIGC	0.268564
SCLT1	0.268458
C4orf46	0.268458
DNAJC27	0.268458
DUSP11	0.268298
RELA	0.268246
STAT2	0.268246
CUEDC1	0.26822
FAM129A	0.268131
NUMB	0.267977
IFFO1	0.267905
XRRA1	0.267905
NADK	0.267905
LRRC2	0.267905
DHX16_loc2	0.267905
UBE3A	0.267418
TAGLN2	0.267383
CDC37	0.267356
IP6K2	0.267223
COL4A3BP	0.267005
TM9SF1	0.267005
ETF1	0.266831
KANSL3	0.266657
GNB4	0.266632
FAM114A2	0.266374
PLA2G4C	0.266374
MAML2	0.266045
WIPF1	0.265761
KIAA0408	0.265543
AP3D1	0.265448
ELAVL1	0.264883
FHL2	0.264883
PPP1R12C	0.264852
COX11	0.264736
ARHGAP18	0.264736
FOXJ3	0.264407
TNPO2	0.264403
CLIC2	0.263736
ARMC1	0.263566
NAAA	0.263566
ACTR1B	0.263566
FAM222B	0.263566
GBA2	0.263566
PTPRC	0.263566
RYBP	0.2635
DCAF5	0.263113
SLC15A4	0.262646
DDX39A	0.26236
BTBD1	0.262178
CIB1	0.262116
B4GALT5	0.261593
TXNDC12	0.261557
TBC1D2B	0.261372
HMGN1	0.261226
EPRS	0.260769
ANKRD17	0.26068
MIS18BP1	0.260611
GGA3	0.260583
TBC1D8	0.260583
RANBP10	0.260583
NOX4	0.260437
PAMR1	0.260315
TRABD2A	0.260228
RFX3	0.260146
STYXL1	0.260146
MIR568	0.260146
FREM1	0.260146
MUL1	0.260146
SNTB1	0.260146
SYNJ2BP	0.25994
ACBD6	0.25994
CD248	0.259691
GAREM	0.259654
SNF8	0.259654
FAM180A	0.259654
KLF10	0.259622
PTPN2	0.259511
STRN	0.259511
ADAMTS2	0.259143
ABCA5	0.258941
ERCC3	0.258678
KIAA2018	0.258556
CERS5	0.258556
PTGES	0.258533
SESN3	0.258359
LPL	0.258057
ELL	0.257757
DOCK4	0.257757
NDNL2	0.257715
ANKRD44	0.257715
NDC1	0.257715
MAP3K11	0.257715
ACACA	0.257715
DCUN1D5	0.257715
RAB24	0.257715
TSPYL1	0.257645
PTPRK	0.257327
FAM168B	0.257327
FZD8	0.257327
LOC100507412	0.257167
PPIL3	0.256523
NOL8	0.256523
PIGP	0.25649
TNFSF14	0.256201
CAMK2N1	0.256162
FAM104A	0.256119
FAM13B	0.256119
ELOVL5	0.25584
GPX1	0.255228
IQCH-AS1	0.255151
ZFYVE20	0.255151
EGR3	0.255087
SUCLG2	0.25488
SPAG7	0.254615
ZNF395	0.254467
BMP4	0.254467
EGLN1	0.254372
PSMD10	0.254136
NUP98	0.254022
SMURF2	0.253917
RASA3	0.253917
FKBP9P1	0.25391
FUCA2	0.253873
ICAM1	0.253641
NFKBIA	0.253446
LPAR6	0.253258
MMGT1	0.252448
RAB34	0.252389
ACYP1	0.252232
SLC23A2	0.252232
CEP152	0.252232
FNIP1	0.252191
CDKN1C	0.252076
MTIF2	0.252015
DYX1C1-CCPG1	0.252015
SEPHS2	0.252015
MT1G	0.251811
ADH1A	0.251774
ABCC9	0.251459
RRP7A	0.251381
FAM20A	0.251381
CRIP1	0.251336
PDHB	0.251312
BLOC1S5-TXNDC5	0.251193
SPON2	0.251006
SLC38A10	0.250956
PEAK1	0.250822
SRPR	0.250822
WDR47	0.250711
CCBE1	0.250711
OGN	0.250462
VPS35	0.249658
FZD4	0.249627
SLC35E1	0.249618
WDR82	0.249618
PRTFDC1	0.249609
ATE1	0.249609
FOXRED2	0.249609
NMB	0.249609
ZNF44	0.249609
SAMD9	0.24958
HDDC3	0.24958
SYNJ1	0.24958
SRXN1	0.24958
WDR12	0.24958
SGTB	0.24958
CDCA7L	0.24958
LIMS3L_loc1	0.24958
RIT1	0.249415
IBTK	0.248506
PEX1	0.248475
USP37	0.248171
MEX3D	0.248171
CUL2	0.248171
SNORA61	0.248069
ARAP1	0.247785
C22orf39	0.247151
KIF13A	0.247151
BCHE	0.247151
ATP6V1D	0.246976
AUP1	0.246833
MTMR6	0.246668
MEA1	0.246668
ADIPOR1	0.246571
CCT8	0.246435
SRI	0.246377
TNMD	0.246224
ABCA8	0.245649
SEL1L	0.245634
DPP7	0.244924
KLHL28	0.244924
LRP4	0.244658
CDK2AP2	0.244658
LIPE	0.244658
NPTN-IT1	0.244658
PDE5A	0.244658
RAB2B	0.244622
SAMD9L	0.244373
LPCAT3	0.244373
TRAPPC8	0.244373
IRF2	0.244261
C21orf91	0.244261
DGCR6L	0.244172
DEDD2	0.244172
PTGIS	0.244167
HMGCLL1	0.244014
CALCRL	0.244014
MITD1	0.24371
VWA9	0.24371
ABCA1	0.243595
SLC35B3	0.243552
ASMTL_loc2	0.243552
CLIC1_loc1	0.243502
MGLL	0.243489
APMAP	0.243448
IWS1	0.243448
PPP1R12A	0.242916
COL6A3	0.242125
CD2BP2	0.242012
HOXA5	0.242012
DPAGT1	0.242012
CCDC58	0.242012
KANSL1L	0.242012
SLC25A23	0.242012
ATP11C	0.24186
TGDS	0.24186
SRPK1	0.24186
DZIP1	0.241776
C19orf70	0.241776
LMAN2	0.241721
ACAA2	0.241412
CBX1	0.240791
INO80	0.240791
USP34	0.240291
EBF2	0.239833
RRN3	0.239533
PCBD1	0.23951
CDC42BPB	0.239017
ARRDC3	0.238942
CLEC2B	0.238638
AMOTL2	0.238481
ITGB1BP1	0.238008
GDF10	0.237948
LRIG3	0.237868
ZHX3	0.237864
FIGF	0.237864
RALGPS2	0.237636
DKK2	0.237636
YIPF1	0.237636
CANT1	0.237636
EPB41L4A	0.237636
ABHD17A	0.237636
PHKG1	0.237636
ARL16	0.237636
RNF126	0.237636
KIAA1755	0.237636
C9orf64	0.237636
CCDC23	0.237392
GPS2	0.237094
ETV1	0.236924
2003-03-01	0.236655
PFN2	0.236655
NINJ2	0.236655
FLJ10038	0.236653
ORC4	0.236653
RALGAPA1P	0.236233
LRRC41	0.236233
TASP1	0.236136
ZNF566	0.2361
GK5	0.2361
C1RL	0.235731
LITAF	0.235007
TFB2M	0.234893
BRAT1	0.234893
ORC5	0.234893
FBXO11	0.234844
GLOD4	0.234834
TMEM39A	0.234456
GSS	0.234456
PGAM4	0.234456
DLG5	0.233821
AGL	0.233431
LUCAT1	0.233147
ABCD4	0.233147
CREB3L2	0.23293
MIR22HG	0.23293
MRPS33	0.232921
LOC100505841	0.232882
FNDC1	0.232882
PPP1R10_loc1	0.232822
NRP1	0.232767
BAG1	0.232439
ZNF644	0.232195
LYPLA1	0.232183
PIGF	0.232183
LLPH	0.231941
MBIP	0.231296
AKT1S1	0.231026
TRIM27_loc7	0.231026
CPA3	0.231026
CLDN11	0.231026
KRT222	0.231026
CCDC167	0.231026
SNX19	0.231026
FKBP5	0.230865
RAB30	0.230832
HSPB11	0.230298
KIAA1683	0.230298
PDGFD	0.230215
PRKD3	0.229826
UBE4B	0.229821
MIER3	0.229821
LYAR	0.229821
BCL2	0.229821
SYBU	0.229821
LCP1	0.229659
LINC00324	0.229659
METTL3	0.229419
RFK	0.229419
IGFBP6	0.229338
C9orf78	0.229212
VGLL3	0.229174
KIAA1143	0.229006
CMC4	0.228971
MED6	0.228971
TAF1C	0.228971
ZNF318	0.228137
PLTP	0.228071
SLC35E2B	0.227869
GPRC5B	0.227869
FOXO1	0.227699
ZNF12	0.22735
AP4B1	0.22735
RFX5	0.22735
RAB13	0.226971
DDX54	0.226268
TLN1	0.2262
KIAA2026	0.226115
EIF4E3	0.226011
ZNF148	0.225907
COTL1	0.225653
OTUD4	0.225419
FAM65C	0.225337
C12orf4	0.224739
NSMAF	0.224739
MAP3K6	0.224739
ANAPC10	0.224691
SSH1	0.224686
ABL2	0.224494
PDIA6	0.224123
RBM18	0.224071
NSUN5	0.224071
CHML	0.224071
CHFR	0.224071
OSBPL5	0.224071
LRBA	0.224071
GSR	0.224071
AMFR	0.223273
PYGL	0.223215
PDE1A	0.223013
C6orf47_loc2	0.223013
CCDC92	0.222967
C16orf58	0.222967
ZNHIT6	0.222967
FLCN	0.222806
GNA13	0.222557
VPS39	0.222437
ANKRD10	0.222406
PRDX3	0.222161
HELZ2	0.222121
AASS	0.222037
SRSF1	0.222026
STMN3	0.221987
NTM	0.221987
SERTAD1	0.221812
CDO1	0.221795
OSBPL10	0.22168
ADSS	0.22168
NMI	0.22168
PDCL	0.221568
ABCA10	0.221183
CCNI	0.22109
HMGCS1	0.220784
PPTC7	0.220505
FAM13A	0.220362
CHMP4B	0.22025
KIAA0368	0.22021
AKT2	0.219743
PHYH	0.219687
SSBP2	0.219443
UGGT2	0.21943
CSRP1	0.21943
KANSL1_loc1	0.219414
PDZD11	0.219366
MYO1D	0.219366
RPL17	0.219146
NID2	0.219114
TMEM173	0.219114
UBXN6	0.219092
C15orf57	0.219092
SIRT2	0.219092
RAB11FIP2	0.219092
PIGN	0.218712
BRCA1	0.218661
MBTD1	0.218661
PLEKHM1_loc1	0.218661
IRGQ	0.218661
CTDSP2	0.218338
TCEAL7	0.218319
STAM2	0.218319
EPB41L3	0.218084
MAF	0.21804
ATP2B1	0.218009
TMEM9	0.217977
XPO1	0.217808
SOX4	0.217768
G3BP2	0.217459
ETS1	0.21682
SUGP2	0.216533
DEDD	0.216533
TSC1	0.216459
PWWP2A	0.216459
TAF10	0.216459
ARHGEF2	0.216459
CCDC127	0.216459
PTK2	0.216459
PUM2	0.216201
G0S2	0.216175
ANXA2P1_p1	0.216094
DSCR3	0.215993
GALC	0.215993
LMBRD1	0.215854
PPP4R1	0.21568
TCEA1	0.21562
SRA1	0.215514
HDHD2	0.215472
PARP9	0.215472
SLC11A2	0.215472
IFT22	0.215472
CWF19L2	0.215298
GUSB	0.215239
CLASP2	0.215174
NBPF10	0.215174
MBD2	0.214947
NDN	0.214817
ZBTB44	0.214274
RCHY1	0.213889
EXOC5	0.213889
DIP2C	0.213889
POLD4	0.213584
ANGPTL2	0.213499
FECH	0.213398
MOB1A	0.213398
FBXL17	0.213398
FOSL1	0.213398
CMTM6	0.213212
GNB1	0.213039
RAB6A	0.21297
TIAF1	0.212898
YIF1A	0.212898
GABPB1	0.212898
SMG1	0.212804
HUWE1	0.212724
DNM3OS	0.212676
THYN1	0.212676
NRBP2	0.212676
BNIP2	0.212672
CSNK1D	0.212641
TMEM107	0.212101
SLC5A3	0.211385
COL16A1	0.211254
PBXIP1	0.211249
CDK4	0.211249
TMEM189-UBE2V1	0.210762
KDELR2	0.210615
GADD45GIP1	0.210322
REPS1	0.210126
HDAC4	0.210126
SLC25A28	0.210126
ABCA9	0.210013
SVEP1	0.209878
TMCO1	0.20986
TOMM70A	0.209725
SUN2	0.209543
RPL10L	0.209476
ASAP3	0.209476
RELL1	0.209124
MCM7	0.209121
POP5	0.209121
MED13	0.209106
COL6A6	0.209031
KIAA1429	0.209031
KLHL15	0.208963
LIFR	0.20871
SREBF1	0.208576
EFNA1	0.208576
RRAGD	0.208576
RBM12B	0.208576
OVGP1	0.208576
CPEB3	0.208576
RPL32P3_p1	0.208576
STAG3L1_loc2	0.208576
RTTN	0.208576
HLA-DQB1_loc1	0.208254
AGA	0.208254
SERP1	0.207951
ALDH1A1	0.207916
SKAP2	0.207875
RGL2_loc5	0.207477
XPNPEP1	0.207364
ABHD14B	0.207364
RNF44	0.207262
QDPR	0.207262
CCDC43	0.207262
TIFA	0.20686
SESTD1	0.206677
MMP19	0.206656
CYB5R3	0.206602
SP3	0.206385
RSBN1	0.206355
EVI5	0.206355
HDAC7	0.206352
KAT6A	0.206352
MRPL27	0.206314
ZDHHC9	0.20617
TWF1	0.206061
ZMYM5	0.206044
AHNAK2	0.20588
SPOCK1	0.205581
NCKAP1	0.205398
ATP6V1E1	0.205236
RAB5C	0.205158
PIK3IP1	0.204819
ADIRF	0.204795
JTB	0.204746
CDK5RAP1	0.204678
ABCB4	0.204678
TMEM68	0.204678
FZD5	0.204678
FBXO32	0.204678
PLSCR3	0.204678
CPEB1	0.204678
DDX59	0.204678
HSPD1	0.204655
BAZ1B	0.204527
PBRM1	0.204445
NUP153	0.204445
GABBR1_loc3	0.204445
CSTF3	0.204303
CCDC69	0.204303
STARD7	0.204198
SRSF9	0.204198
YIPF3	0.204023
GSPT1	0.204023
JAZF1	0.203986
SPTSSA	0.203986
POLR2E	0.203931
NID1	0.203913
TNFAIP3	0.203873
DENND6A	0.203661
RC3H2	0.203661
DBR1	0.203661
TUBGCP2	0.20321
ALS2	0.20321
GTF2E2	0.20321
ABHD3	0.20321
CLK2	0.20321
PRMT5	0.20321
CEP57	0.203177
JAG1	0.202972
VGLL4	0.202928
TM2D2	0.202916
RNASEH2C	0.202916
TNFAIP6	0.202789
PTAR1	0.202748
PARD3	0.202748
MLF2	0.202748
AK6	0.20266
REV1	0.202517
SF3A3	0.202456
S100A6	0.202229
MTRNR2L1	0.202127
PLA2G12A	0.201777
NUDCD1	0.201777
CCBL2	0.201777
CEP104	0.201777
EFEMP2	0.201719
MKNK1	0.201246
TNS1	0.200924
ALG5	0.200862
FZD6	0.20068
RAPGEF6	0.20068
ZFR	0.200631
DIS3	0.200406
IRS1	0.200406
S100A10	0.200402
NOP2	0.19946
EMC3	0.19946
ILF3-AS1	0.199446
C1orf198	0.199446
ABCB7	0.199089
CSRNP2	0.199089
EDNRB	0.199078
LRP11	0.198704
STAB1	0.198452
SETD3	0.198452
KLF7	0.198406
CPNE1	0.198406
ZMAT1	0.198249
LOC100506076_loc1	0.198249
CHERP	0.198249
MAP3K5	0.198249
TMEM41B	0.198249
SHMT1	0.198249
HNRNPUL2	0.198223
IGF1	0.198181
IGSF10	0.198077
METTL16	0.198017
RABL3	0.198017
CRYL1	0.198002
PDS5A	0.19776
M6PR	0.197614
GFPT2	0.197349
CAMK2D	0.197234
ACAD11	0.19688
RERG	0.19688
RORA	0.196785
RAI2	0.196745
ZNF24	0.196618
ANAPC7	0.196611
MLLT3	0.196611
SLC7A8	0.196611
HOXA7	0.196611
SAP30	0.196611
APH1A	0.196611
MAN2B1	0.196536
C2CD2	0.196536
BLCAP	0.196536
PTX3	0.196421
EDEM3	0.196149
CBX4	0.195763
DDIT3	0.195622
ZFAND2A	0.195212
COPRS	0.195177
COL5A2	0.194748
SLC40A1	0.194714
ARID4B	0.194545
MCM3AP	0.194488
ADCY3	0.194276
SAV1	0.194219
R3HDM4	0.194096
KMT2E-AS1	0.194024
MED26	0.193654
ANGPT1	0.193555
RARS2	0.193555
MYO9A	0.193457
TPGS2	0.193362
CNOT4	0.193227
FAM168A	0.193014
UBE2H	0.192866
ETFDH	0.192749
TP53I3	0.192749
ITPK1	0.19249
ZNF37BP_p1	0.19249
CNTN3	0.19249
EDIL3	0.19249
GEMIN8	0.192481
BAP1	0.192481
NCALD	0.192368
TBC1D10A	0.192199
CDK11B	0.192199
ZCRB1	0.192094
HSD17B11	0.19195
PCNA	0.191911
CUL3	0.191905
ELF2	0.191811
GCLM	0.191177
NCOA6	0.191177
RRAS2	0.191177
ALDH6A1	0.190993
CNOT7	0.190993
ATRX	0.190545
ALDH7A1	0.190482
RAB3GAP2	0.190443
ARHGDIA	0.190443
LRP6	0.190443
GBE1	0.190335
SMEK2	0.189914
NDRG1	0.189823
STIP1	0.189255
VEZF1	0.189168
KIF7	0.188781
PPIEL_p1	0.188781
TMLHE	0.188781
KMT2D	0.188781
NCKAP5L	0.188781
RBBP9	0.188781
STK10	0.188781
DHX32	0.188781
ALDOC	0.188781
LOC401320	0.18854
PRKAG1	0.188492
BRD4	0.188492
COMMD8	0.188332
TYMP	0.188332
PCNXL2	0.188332
SUV420H1	0.187918
MRPS16	0.187918
UBQLN1	0.187613
CRK	0.187441
PER1	0.187405
SMARCA1	0.187405
PTBP3	0.187349
PHC3	0.187349
FAM134C	0.187178
FAM127B	0.187178
NBPF25P_loc1	0.187117
THUMPD1	0.187106
TP53BP1	0.187081
PAPSS1	0.187081
FBXW2	0.187081
LIN7C	0.187079
MIR1244-2_loc3	0.187079
COPZ2	0.187079
DNPEP	0.187079
APPBP2	0.187079
PLAU	0.186516
GATAD2B	0.186516
CBLB	0.186403
LARGE	0.186357
NMRAL1	0.186357
IKBKAP	0.186357
FAM13C	0.186357
ARHGEF11	0.186357
HOXB-AS1	0.186357
CHD1	0.186242
ZNF704	0.186203
GPR75-ASB3	0.186033
CWC15	0.185804
KHSRP	0.185677
DNAJB12	0.185242
LEO1	0.185242
KIFAP3	0.184839
DBN1	0.184316
SPRED2	0.184252
PLEKHG4	0.184148
AQR	0.184148
COMMD2	0.183803
ID3	0.183803
AKT1	0.183774
PTRH2	0.183774
FAM171A1	0.183774
FBXL12	0.183602
MTMR4	0.183602
DNAJC9	0.183602
CPSF7	0.183602
ASCC2	0.183602
SESN1	0.183541
ERRFI1	0.183269
ARFGEF1	0.182835
SBF2	0.182835
CHORDC1	0.182703
ZC3HAV1	0.182344
MFGE8	0.1822
BBIP1	0.181862
PSD3	0.181788
LTBP3	0.181701
HBEGF	0.181701
TBX3	0.181612
COX5A	0.181273
TMEM2	0.181273
UBTF	0.181273
TMEM55A	0.18126
SSRP1	0.18126
NUP160	0.180976
KRT10	0.180956
ITPRIP	0.180956
SSU72	0.180956
RFC1	0.180806
TMEM47	0.180806
GPATCH8	0.180764
BRWD3	0.180594
PITPNB	0.180254
WDR41	0.180013
TRAK2	0.179945
TRMT1L	0.179945
HCG18_loc1	0.179945
MPV17	0.179801
CMC2	0.179801
MCFD2	0.179755
MYH9	0.179515
SHPRH	0.17906
RPS6KA5	0.17906
ANKMY2	0.17906
TMEM176B	0.179051
HIGD1A	0.179005
YTHDC1_loc2	0.178999
ANKRA2	0.178986
RNF38	0.178735
RANBP9	0.178735
PAXBP1	0.178735
LOC100506548	0.178735
UXT	0.178735
UBE2S	0.178668
PLK2	0.1784
MPDZ	0.178164
PPP1R14B	0.177795
OLFML2A	0.177795
BICD2	0.177494
UBE2J1	0.177494
MS4A7	0.17739
GBAP1_p1	0.17739
CDH13	0.17739
C16orf87	0.17739
DERL1	0.176816
FAM115A	0.176591
PHLDA3	0.176376
MYO1B	0.176376
COL5A1	0.176357
PDGFRB	0.176239
CPPED1	0.175997
FAM49A	0.17592
GNS	0.175876
FAM188A	0.175731
ORMDL1	0.175731
MAP3K7	0.175731
SLC7A5P2_p1	0.175584
GPBP1L1	0.175584
HIPK2	0.175505
MRPL21	0.175505
OSBP	0.175292
LINC00998	0.175292
MTRNR2L10	0.174632
LPAR1	0.174567
NME7	0.174393
AGO2	0.174393
PGRMC2	0.174347
RBBP7	0.174314
LINC00657	0.174309
LOC100506844	0.174033
NIPA2	0.174033
SCAPER	0.174033
ZNF160	0.174033
GOT2	0.174033
HERC4	0.173918
NCOR1	0.173857
SNX5	0.173678
KDM5A	0.173338
RABAC1	0.173338
TXN	0.17321
ST5	0.173111
GPCPD1	0.173041
LYRM4	0.173041
NEK9	0.17283
NEU1_loc4	0.172699
RAD21	0.172411
[truncated: 501 more rows]
